# Supplementary material for: Functional analysis and comparative genomics of expressed sequence tags from the lycophyte Selaginella moellendorffii
Source: BMC Genomics. 2005 Jun 6;6:85. doi: 10.1186/1471-2164-6-85 (PMC1184070; doi:10.1186/1471-2164-6-85)
Supplement: Additional file 1 — The Complete Interpro assignment and GO mapping of S. moellendorffii ESTs, Excel file. [file 1471-2164-6-85-s1.xls]

## Sheet: Sheet1
Query Sequence	Length (aa)	Database	Family	Domain signature	Signature position (Start)	Signature position (end)	E-value	Date	InterPro entry	InterPro identity	Gene Ontology
cn1_p+11_s:1_e:810	270	HMMPfam	PF00168	C2	36	122	9.6e-15	5-Jul-2004	IPR000008	C2
cn106_p+21_s:50_e:877	276	HMMPfam	PF00504	Chloroa_b-bind	81	244	1.4e-73	4-Jul-2004	IPR001344	Chlorophyll A-B binding protein	GO:0009765
cn107_p+21_s:74_e:1390	439	HMMPfam	PF00274	Glycolytic	64	353	6.3e-109	4-Jul-2004	IPR000741	Fructose-bisphosphate aldolase, class-I	GO:0004332;GO:0006096
cn11_p+31_s:3_e:488	162	HMMPfam	PF03244	PSI_PsaH	27	162	1.2e-59	6-Jul-2004	IPR004928	Photosystem I reaction centre subunit VI	GO:0009538;GO:0015979
cn121_p+21_s:47_e:556	170	HMMPfam	PF00111	Fer2	82	158	4e-29	5-Jul-2004	IPR001041	Ferredoxin	GO:0005489;GO:0006118
cn125_p+31_s:18_e:314	99	HMMPfam	PF01439	Metallothio_2	20	97	4e-10	5-Jul-2004	IPR000347	Plant metallothionein, family 15
cn13_p+21_s:47_e:520	158	HMMPfam	PF02466	Tim17	29	158	6e-32	6-Jul-2004	IPR003397	Mitochondrial import inner membrane translocase, subunit Tim17/22	GO:0005744;GO:0015031;GO:0015450
cn14_p+11_s:13_e:306	98	HMMPfam	PF07189	SF3b10	15	97	2.7e-64	6-Jul-2004	IPR009846	Splicing factor 3B subunit 10
cn144_p+11_s:1_e:648	216	HMMPfam	PF02798	GST_N	6	79	2.5e-21	2-Jul-2004	IPR004045	Glutathione S-transferase, N-terminal
cn146_p+21_s:2_e:862	287	HMMPfam	PF00578	AhpC-TSA	95	246	1.9e-85	2-Jul-2004	IPR000866	Alkyl hydroperoxide reductase/ Thiol specific antioxidant/ Mal allergen
cn15_p+21_s:2_e:307	102	HMMPfam	PF07189	SF3b10	19	101	2.7e-64	6-Jul-2004	IPR009846	Splicing factor 3B subunit 10
cn150_p+21_s:2_e:745	248	HMMPfam	PF01079	Hint	28	193	1.4e-09	2-Jul-2004	IPR001767	Peptidase C46, hedgehog protein, hint region	GO:0006508;GO:0007154;GO:0007275;GO:0008233
cn151_p+21_s:2_e:805	268	HMMPfam	PF00230	MIP	35	255	2.7e-93	2-Jul-2004	IPR000425	Major intrinsic protein	GO:0005215;GO:0006810;GO:0016020
cn152_p+21_s:2_e:652	217	HMMPfam	PF00808	CBFD_NFYB_HMF	65	129	4.7e-24	2-Jul-2004	IPR003958	Transcription factor CBF/NF-Y/archaeal histone	GO:0003677
cn154_p+21_s:2_e:754	251	HMMPfam	PF02798	GST_N	30	103	2.6e-20	2-Jul-2004	IPR004045	Glutathione S-transferase, N-terminal
cn155_p+21_s:2_e:889	296	HMMPfam	PF00080	Sod_Cu	150	269	6.9e-10	2-Jul-2004	IPR001424	Copper/Zinc superoxide dismutase	GO:0004785;GO:0006801;GO:0046872
cn156_p+21_s:2_e:691	230	HMMPfam	PF00254	FKBP_C	115	214	2.3e-33	2-Jul-2004	IPR001179	Peptidylprolyl isomerase, FKBP-type	GO:0006457
cn159_p+21_s:101_e:808	236	HMMPfam	PF00071	Ras	44	205	3.6e-106	2-Jul-2004	IPR001806	Ras GTPase	GO:0005525;GO:0007264
cn16_p+11_s:1_e:867	289	HMMPfam	PF01789	PsbP	87	289	1.5e-102	6-Jul-2004	IPR002683	Photosystem II reaction center protein PsbP
cn160_p+11_s:1_e:651	217	HMMPIR	PIRSF004681	Uncharacterised conserved protein UCP004681	78	216	3.8e-60	2-Jul-2004	IPR001602	Protein of unknown function UPF0047	GO:0005554
cn161_p+32_s:405_e:704	100	BlastProDom	PD005232	sp_Q9KUY5_VIBCH_Q9KUY5;	3	96	4e-30	2-Jul-2004	IPR001602	Protein of unknown function UPF0047	GO:0005554
cn163_p+22_s:437_e:871	145	HMMPfam	PF01070	FMN_dh	4	145	2.8e-13	2-Jul-2004	IPR000262	FMN-dependent alpha-hydroxy acid dehydrogenase	GO:0006118;GO:0016491
cn165_p+21_s:128_e:1036	303	HMMPfam	PF01070	FMN_dh	21	303	6.1e-146	2-Jul-2004	IPR000262	FMN-dependent alpha-hydroxy acid dehydrogenase	GO:0006118;GO:0016491
cn166_p+31_s:27_e:692	222	HMMPfam	PF02798	GST_N	10	88	5.7e-14	2-Jul-2004	IPR004045	Glutathione S-transferase, N-terminal
cn167_p+11_s:133_e:579	149	HMMPfam	PF01476	LysM	105	147	6.2e-15	2-Jul-2004	IPR002482	Peptidoglycan-binding LysM	GO:0016998
cn168_p+12_s:274_e:984	237	HMMPfam	PF00071	Ras	49	220	3.4e-79	2-Jul-2004	IPR001806	Ras GTPase	GO:0005525;GO:0007264
cn17_p+31_s:3_e:482	160	HMMPfam	PF02427	PSI_PsaE	100	160	2.6e-26	6-Jul-2004	IPR003375	Photosystem I reaction centre subunit IV/PsaE	GO:0006118;GO:0009538
cn170_p+31_s:78_e:530	151	HMMPfam	PF03168	LEA_2	4	151	1.3e-80	2-Jul-2004	IPR004864	Late embryogenesis abundant protein 2	GO:0009269
cn171_p+21_s:11_e:802	264	HMMPfam	PF00504	Chloroa_b-bind	73	235	1.1e-74	2-Jul-2004	IPR001344	Chlorophyll A-B binding protein	GO:0009765
cn172_p+22_s:476_e:1144	223	HMMSmart	SM00563	PlsC	32	139	3.2e-23	2-Jul-2004	IPR002123	Phospholipid/glycerol acyltransferase	GO:0008152;GO:0008415
cn173_p+11_s:67_e:390	108	HMMSmart	SM00043	CY	6	97	4e-17	2-Jul-2004	IPR000010	Proteinase inhibitor I25, cystatin	GO:0004869
cn174_p+32_s:399_e:947	183	FPrintScan	PR01270	HDASUPER	67	90	6.1e-12	2-Jul-2004	IPR000286	Histone deacetylase superfamily
cn175_p+21_s:2_e:436	145	HMMPfam	PF01241	PSI_PSAK	64	144	4.2e-23	2-Jul-2004	IPR000549	Photosystem I psaG/psaK protein	GO:0009522;GO:0015979;GO:0016020
cn176_p+21_s:29_e:997	323	HMMTigr	TIGR00043	TIGR00043	95	245	2.9e-35	3-Jul-2004	IPR002036	Protein of unknown function UPF0054	GO:0005554
cn177_p+11_s:1_e:840	280	HMMPfam	PF00504	Chloroa_b-bind	77	247	3.2e-84	3-Jul-2004	IPR001344	Chlorophyll A-B binding protein	GO:0009765
cn178_p+31_s:27_e:524	166	HMMPfam	PF01466	Skp1	89	166	4.5e-54	3-Jul-2004	IPR001232	SKP1 component
cn179_p+11_s:22_e:765	248	FPrintScan	PR00162	RIESKE	172	183	1.1e-15	3-Jul-2004	IPR005805	Rieske iron-sulfur protein	GO:0006118;GO:0008121;GO:0016020;GO:0045285
cn18_p+21_s:62_e:601	180	HMMPfam	PF00101	RuBisCO_small	61	179	7.6e-77	6-Jul-2004	IPR000894	Ribulose bisphosphate carboxylase, small chain	GO:0009573;GO:0015977;GO:0016984
cn180_p+31_s:51_e:1196	382	HMMPfam	PF00175	NAD_binding_1	230	352	9.4e-49	3-Jul-2004	IPR001433	Oxidoreductase FAD/NAD(P)-binding	GO:0006118;GO:0016491
cn181_p+32_s:231_e:605	125	HMMPfam	PF00097	zf-C3HC4	82	120	4.6e-10	3-Jul-2004	IPR001841	Zn-finger, RING
cn185_p+11_s:1_e:948	316	HMMPfam	PF00112	Peptidase_C1	131	295	1.5e-13	3-Jul-2004	IPR000668	Peptidase C1A, papain	GO:0006508;GO:0008234
cn186_p+22_s:362_e:1429	356	HMMPfam	PF07651	ANTH	1	281	2.7e-25	3-Jul-2004	IPR011417	ANTH
cn19_p+31_s:12_e:602	197	HMMPfam	PF01241	PSI_PSAK	100	195	2.4e-43	6-Jul-2004	IPR000549	Photosystem I psaG/psaK protein	GO:0009522;GO:0015979;GO:0016020
cn191_p+11_s:37_e:876	280	FPrintScan	PR00141	PROTEASOME	68	83	2.1e-21	3-Jul-2004	IPR000243	Peptidase T1A, proteasome beta-subunit	GO:0004175;GO:0005839;GO:0006511
cn192_p+21_s:2_e:454	151	FPrintScan	PR00622	HISTONEH3	18	32	2.5e-85	3-Jul-2004	IPR000164	Histone H3	GO:0000786;GO:0003677;GO:0005634;GO:0006334;GO:0007001
cn195_p+21_s:2_e:754	251	HMMPfam	PF00504	Chloroa_b-bind	130	244	8e-06	3-Jul-2004	IPR001344	Chlorophyll A-B binding protein	GO:0009765
cn199_p+21_s:14_e:364	117	superfamily	SSF54897	Protease propeptides/inhibitors	24	105	3.2e-12	3-Jul-2004	IPR009020	Proteinase inhibitor, propeptide
cn201_p+11_s:40_e:555	172	HMMPfam	PF00255	GSHPx	11	120	1.7e-68	3-Jul-2004	IPR000889	Glutathione peroxidase	GO:0004602;GO:0006979
cn203_p+11_s:37_e:891	285	HMMPfam	PF03489	SapB_2	241	275	8e-08	3-Jul-2004	IPR008138	Saposin-like type B, 2
cn206_p+21_s:2_e:598	199	HMMPfam	PF00578	AhpC-TSA	52	196	2.2e-07	3-Jul-2004	IPR000866	Alkyl hydroperoxide reductase/ Thiol specific antioxidant/ Mal allergen
cn208_p+21_s:113_e:910	266	HMMPfam	PF00504	Chloroa_b-bind	62	215	2.6e-11	3-Jul-2004	IPR001344	Chlorophyll A-B binding protein	GO:0009765
cn209_p+11_s:16_e:666	217	HMMPfam	PF01965	DJ-1_PfpI	32	168	1.7e-13	3-Jul-2004	IPR002818	ThiJ/PfpI
cn21_p+21_s:134_e:886	251	HMMPfam	PF00504	Chloroa_b-bind	61	218	1.9e-72	6-Jul-2004	IPR001344	Chlorophyll A-B binding protein	GO:0009765
cn210_p+31_s:3_e:599	199	HMMSmart	SM00360	RRM	30	105	6.3e-22	3-Jul-2004	IPR000504	RNA-binding region RNP-1 (RNA recognition motif)
cn211_p+21_s:32_e:745	238	HMMPfam	PF02605	PsaL	79	237	2e-96	3-Jul-2004	IPR003757	Photosystem I reaction centre, subunit XI PsaL	GO:0009538;GO:0015979
cn212_p+31_s:9_e:329	107	FPrintScan	PR00239	RHODOPSNTAIL	46	53	5.8e-12	3-Jul-2004	IPR006030	Molluscan rhodopsin C-terminal tail	GO:0001584;GO:0007186;GO:0007601;GO:0016021
cn213_p+31_s:3_e:326	108	FPrintScan	PR00239	RHODOPSNTAIL	33	40	2.6e-13	3-Jul-2004	IPR006030	Molluscan rhodopsin C-terminal tail	GO:0001584;GO:0007186;GO:0007601;GO:0016021
cn214_p+21_s:2_e:256	85	HMMPfam	PF06624	RAMP4	19	83	1.5e-32	3-Jul-2004	IPR010580	Ribosome associated membrane RAMP4
cn215_p+11_s:1_e:501	167	BlastProDom	PD000461	sp_O48555_MAIZE_O48555;	21	166	7e-82	3-Jul-2004	IPR000608	Ubiquitin-conjugating enzymes	GO:0004840;GO:0006464;GO:0006512
cn216_p+31_s:21_e:803	261	HMMPfam	PF02453	Reticulon	76	259	1.5e-59	3-Jul-2004	IPR003388	Reticulon	GO:0005554;GO:0005783
cn217_p+11_s:79_e:639	187	FPrintScan	PR00449	RASTRNSFRMNG	24	45	4.9e-08	3-Jul-2004	IPR001806	Ras GTPase	GO:0005525;GO:0007264
cn218_p+11_s:1_e:864	288	HMMPfam	PF00504	Chloroa_b-bind	87	255	8.7e-81	3-Jul-2004	IPR001344	Chlorophyll A-B binding protein	GO:0009765
cn219_p+11_s:13_e:759	249	HMMPfam	PF00071	Ras	43	201	8.1e-63	3-Jul-2004	IPR001806	Ras GTPase	GO:0005525;GO:0007264
cn220_p+21_s:2_e:706	235	HMMPfam	PF05757	PsbQ	36	234	7.8e-74	3-Jul-2004	IPR008797	Oxygen evolving enhancer 3
cn221_p+31_s:3_e:815	271	HMMPfam	PF03171	2OG-FeII_Oxy	197	271	3.1e-07	3-Jul-2004	IPR005123	2OG-Fe(II) oxygenase superfamily
cn223_p+11_s:28_e:966	313	HMMPfam	PF00504	Chloroa_b-bind	116	284	5.1e-84	3-Jul-2004	IPR001344	Chlorophyll A-B binding protein	GO:0009765
cn224_p+22_s:581_e:1000	140	BlastProDom	PD000295	sp_Q39441_BETVU_Q39441;	6	140	2e-44	3-Jul-2004	IPR000425	Major intrinsic protein	GO:0005215;GO:0006810;GO:0016020
cn225_p+11_s:271_e:1212	314	HMMPfam	PF00230	MIP	69	297	4.4e-117	3-Jul-2004	IPR000425	Major intrinsic protein	GO:0005215;GO:0006810;GO:0016020
cn226_p+11_s:163_e:993	277	HMMPfam	PF00484	Pro_CA	94	264	9.1e-74	3-Jul-2004	IPR001765	Carbonic anhydrase, prokaryotic and plant	GO:0004089;GO:0008270;GO:0015976
cn227_p+11_s:16_e:687	224	HMMPfam	PF00571	CBS	167	220	6.5e-17	3-Jul-2004	IPR000644	CBS
cn228_p+23_s:545_e:1105	187	HMMPfam	PF00847	AP2	86	140	8.9e-06	3-Jul-2004	IPR001471	Pathogenesis-related transcriptional factor and ERF	GO:0003700;GO:0005634;GO:0006355
cn23_p+31_s:3_e:272	90	HMMPfam	PF00280	potato_inhibit	28	90	6.8e-18	6-Jul-2004	IPR000864	Proteinase inhibitor I13, potato inhibitor I	GO:0004867;GO:0009611
cn230_p+11_s:1_e:903	301	HMMTigr	TIGR01452	PGP_euk	93	298	7.6e-68	3-Jul-2004	IPR006349	2-phosphoglycolate phosphatase, eukaryotic	GO:0008152;GO:0008967
cn231_p+31_s:114_e:788	225	HMMPfam	PF00643	zf-B_box	9	53	2.2e-09	3-Jul-2004	IPR000315	Zn-finger, B-box	GO:0005622;GO:0008270
cn232_p+31_s:3_e:1004	334	FPrintScan	PR00111	ABHYDROLASE	134	149	7.2e-10	3-Jul-2004	IPR003089	Alpha/beta hydrolase	GO:0006725;GO:0016787
cn233_p+11_s:1_e:600	200	HMMPfam	PF00127	Copper-bind	104	200	4.2e-46	3-Jul-2004	IPR000923	Blue (type 1) copper domain	GO:0005489;GO:0005507;GO:0006118
cn235_p+31_s:102_e:611	170	HMMPfam	PF03134	TB2_DP1_HVA22	9	108	9e-41	3-Jul-2004	IPR004345	TB2/DP1 and HVA22 related protein
cn236_p+21_s:2_e:388	129	HMMSmart	SM00704	ZnF_CDGSH	78	117	1.4e-10	3-Jul-2004	IPR006622	Zn-finger, CDGSH type
cn238_p+21_s:2_e:937	312	HMMPfam	PF03055	RPE65	59	312	1.5e-13	3-Jul-2004	IPR004294	Retinal pigment epithelial membrane protein
cn24_p+21_s:32_e:820	263	HMMPfam	PF00657	Lipase_GDSL	18	219	3.5e-28	6-Jul-2004	IPR001087	Lipolytic enzyme, G-D-S-L	GO:0003824
cn240_p+12_s:544_e:870	109	FPrintScan	PR00081	GDHRDH	29	48	4.9e-08	3-Jul-2004	IPR002347	Glucose/ribitol dehydrogenase	GO:0008152;GO:0016491
cn242_p+21_s:86_e:778	231	HMMPfam	PF00515	TPR	87	120	2.2e-06	3-Jul-2004	IPR001440	TPR repeat
cn243_p+11_s:1_e:180	60	HMMPfam	PF06592	DUF1138	2	59	2.4e-09	3-Jul-2004	IPR009515	Protein of unknown function DUF1138
cn248_p+31_s:36_e:956	307	BlastProDom	PD000288	sp_Q8GSK5_EEEEE_Q8GSK5;	42	297	1e-108	4-Jul-2004	IPR001395	Aldo/keto reductase
cn249_p+31_s:3_e:449	149	HMMPfam	PF00168	C2	20	101	6.3e-21	4-Jul-2004	IPR000008	C2
cn25_p+31_s:3_e:1199	399	HMMPfam	PF00120	Gln-synt_C	130	382	4.1e-97	6-Jul-2004	IPR008146	Glutamine synthetase, catalytic region	GO:0004356;GO:0009399
cn252_p+21_s:2_e:991	330	HMMPfam	PF00504	Chloroa_b-bind	98	297	8.7e-68	4-Jul-2004	IPR001344	Chlorophyll A-B binding protein	GO:0009765
cn253_p+11_s:1_e:531	177	HMMPfam	PF00416	Ribosomal_S13	39	167	1.5e-79	4-Jul-2004	IPR001892	Ribosomal protein S13	GO:0003723;GO:0003735;GO:0005622;GO:0005840;GO:0006412
cn254_p+21_s:2_e:883	294	HMMPfam	PF00106	adh_short	27	293	1.4e-21	4-Jul-2004	IPR002198	Short-chain dehydrogenase/reductase SDR	GO:0008152;GO:0016491
cn255_p+31_s:3_e:755	251	HMMPfam	PF00583	Acetyltransf_1	160	236	3.3e-14	4-Jul-2004	IPR000182	GCN5-related N-acetyltransferase	GO:0008080
cn256_p+11_s:1_e:855	285	HMMPfam	PF00583	Acetyltransf_1	194	270	3.3e-14	4-Jul-2004	IPR000182	GCN5-related N-acetyltransferase	GO:0008080
cn257_p+31_s:3_e:977	325	HMMPfam	PF00112	Peptidase_C1	163	324	1e-66	4-Jul-2004	IPR000668	Peptidase C1A, papain	GO:0006508;GO:0008234
cn261_p+31_s:24_e:311	96	HMMPfam	PF01249	Ribosomal_S21e	16	96	3.8e-50	4-Jul-2004	IPR001931	Ribosomal protein S21e	GO:0003735;GO:0005622;GO:0005840;GO:0006412
cn262_p+21_s:23_e:373	117	HMMPfam	PF01249	Ribosomal_S21e	16	117	4.4e-41	4-Jul-2004	IPR001931	Ribosomal protein S21e	GO:0003735;GO:0005622;GO:0005840;GO:0006412
cn263_p+21_s:68_e:385	106	HMMPfam	PF00254	FKBP_C	19	103	4.8e-23	4-Jul-2004	IPR001179	Peptidylprolyl isomerase, FKBP-type	GO:0006457
cn266_p+31_s:147_e:818	224	HMMPfam	PF00141	peroxidase	11	219	1.5e-49	4-Jul-2004	IPR002016	Haem peroxidase, plant/fungal/bacterial	GO:0004601;GO:0006979
cn268_p+11_s:58_e:858	267	HMMPfam	PF02146	SIR2	33	209	9.4e-61	4-Jul-2004	IPR003000	Silent information regulator protein Sir2	GO:0003677;GO:0005677;GO:0006342;GO:0006355
cn269_p+21_s:146_e:505	120	BlastProDom	PD004816	sp_Q9LU69_ARATH_Q9LU69;	14	120	1e-34	4-Jul-2004	IPR001398	Macrophage migration inhibitory factor
cn271_p+11_s:1_e:495	165	HMMPfam	PF02943	FeThRed_B	57	161	6e-73	4-Jul-2004	IPR004209	Ferredoxin thioredoxin reductase, beta chain	GO:0006118;GO:0008937
cn274_p+31_s:3_e:779	259	HMMPfam	PF02798	GST_N	16	87	1.4e-16	4-Jul-2004	IPR004045	Glutathione S-transferase, N-terminal
cn276_p+21_s:2_e:514	171	BlastProDom	PD000531	sp_Q9M664_PSEMZ_Q9M664;	35	166	2e-14	4-Jul-2004	IPR000916	Bet v I allergen
cn279_p+11_s:1_e:606	202	HMMPfam	PF00838	TCTP	35	199	9.5e-90	4-Jul-2004	IPR001983	Translationally controlled tumor protein	GO:0005554;GO:0005737
cn280_p+21_s:2_e:376	125	HMMPfam	PF02797	Chal_sti_synt_C	1	125	6.4e-50	4-Jul-2004	IPR001099	Naringenin-chalcone synthase	GO:0008415;GO:0009058
cn287_p+21_s:62_e:607	182	HMMPfam	PF00085	Thioredoxin	77	181	1.3e-31	4-Jul-2004	IPR006662	Thioredoxin-related	GO:0005489;GO:0006118
cn288_p+11_s:187_e:597	137	HMMPfam	PF00085	Thioredoxin	45	136	4.4e-15	4-Jul-2004	IPR006662	Thioredoxin-related	GO:0005489;GO:0006118
cn298_p+31_s:102_e:803	234	HMMPfam	PF00957	Synaptobrevin	142	229	1.3e-38	4-Jul-2004	IPR001388	Synaptobrevin
cn299_p+21_s:65_e:259	65	HMMPfam	PF01779	Ribosomal_L29e	7	45	2.7e-19	4-Jul-2004	IPR002673	Ribosomal L29e protein	GO:0003735;GO:0005622;GO:0005840;GO:0006412
cn300_p+11_s:148_e:660	171	HMMPfam	PF02466	Tim17	42	171	3.9e-27	4-Jul-2004	IPR003397	Mitochondrial import inner membrane translocase, subunit Tim17/22	GO:0005744;GO:0015031;GO:0015450
cn301_p+21_s:2_e:541	180	HMMTigr	TIGR00517	acyl_carrier	100	175	5.7e-22	4-Jul-2004	IPR003231	Acyl carrier protein (ACP)	GO:0000036;GO:0006633
cn303_p+11_s:46_e:576	177	HMMPfam	PF01597	GCV_H	55	175	6.9e-63	4-Jul-2004	IPR002930	Glycine cleavage H-protein	GO:0005960;GO:0006546
cn305_p+21_s:2_e:268	89	HMMPfam	PF00887	ACBP	5	89	1.8e-42	4-Jul-2004	IPR000582	Acyl-coA-binding protein, ACBP	GO:0000062
cn307_p+21_s:2_e:307	102	HMMPfam	PF03647	UPF0136	20	100	9.8e-06	4-Jul-2004	IPR005349	Protein of unknown function UPF0136	GO:0005554;GO:0016020
cn308_p+21_s:56_e:892	279	HMMPfam	PF00240	ubiquitin	79	152	6.7e-42	4-Jul-2004	IPR000626	Ubiquitin
cn310_p+31_s:3_e:572	190	HMMTigr	TIGR01068	thioredoxin	83	183	1.8e-40	4-Jul-2004	IPR005746	Thioredoxin	GO:0005489;GO:0006118
cn315_p+21_s:38_e:616	193	HMMPfam	PF01849	NAC	61	118	4.2e-25	4-Jul-2004	IPR002715	Nascent polypeptide-associated complex NAC
cn316_p+21_s:2_e:970	323	HMMPfam	PF00484	Pro_CA	130	291	1.8e-42	4-Jul-2004	IPR001765	Carbonic anhydrase, prokaryotic and plant	GO:0004089;GO:0008270;GO:0015976
cn32_p+11_s:1_e:261	87	HMMPfam	PF00428	Ribosomal_60s	2	86	5e-28	7-Jul-2004	IPR001813	Ribosomal protein 60S	GO:0003735;GO:0005622;GO:0005840;GO:0006414
cn322_p+21_s:2_e:850	283	FPrintScan	PR00478	PHRIBLKINASE	50	68	1.4e-24	4-Jul-2004	IPR006082	Phosphoribulokinase	GO:0005524;GO:0005975;GO:0008974
cn323_p+12_s:232_e:771	180	HMMPfam	PF02330	MAM33	1	175	1.1e-19	4-Jul-2004	IPR003428	Mitochondrial glycoprotein	GO:0005759
cn328_p+11_s:1_e:894	298	BlastProDom	PD000288	sp_O22710_ARATH_O22710;	17	285	2e-101	4-Jul-2004	IPR001395	Aldo/keto reductase
cn329_p+12_s:298_e:840	181	BlastProDom	PD000288	sp_O22710_ARATH_O22710;	4	173	1e-63	4-Jul-2004	IPR001395	Aldo/keto reductase
cn330_p+11_s:130_e:756	209	HMMPfam	PF00406	ADK	41	209	3.7e-69	4-Jul-2004	IPR000850	Adenylate kinase	GO:0005524
cn331_p+31_s:12_e:374	121	HMMPfam	PF00462	Glutaredoxin	28	107	1.3e-24	4-Jul-2004	IPR002109	Glutaredoxin	GO:0005489;GO:0006118
cn332_p+31_s:3_e:575	191	HMMPfam	PF03079	ARD	19	163	7.8e-60	4-Jul-2004	IPR004313	Acireductone dioxygenase, ARD
cn333_p+21_s:2_e:331	110	HMMPfam	PF00338	Ribosomal_S10	11	106	7.1e-52	4-Jul-2004	IPR001848	Ribosomal protein S10	GO:0003735;GO:0005622;GO:0005840;GO:0006412
cn335_p+21_s:2_e:316	105	HMMPfam	PF06522	B12D	20	105	2.6e-33	4-Jul-2004	IPR010530	B12D
cn336_p+11_s:1_e:516	172	HMMPfam	PF00240	ubiquitin	18	91	6.7e-42	4-Jul-2004	IPR000626	Ubiquitin
cn337_p+31_s:60_e:779	240	HMMPfam	PF00071	Ras	37	198	5.7e-100	4-Jul-2004	IPR001806	Ras GTPase	GO:0005525;GO:0007264
cn338_p+21_s:2_e:685	228	HMMPfam	PF00578	AhpC-TSA	83	222	5.7e-32	4-Jul-2004	IPR000866	Alkyl hydroperoxide reductase/ Thiol specific antioxidant/ Mal allergen
cn34_p+11_s:1_e:471	157	HMMPfam	PF01777	Ribosomal_L27e	74	157	3.3e-51	7-Jul-2004	IPR001141	Ribosomal protein L27e	GO:0003735;GO:0005622;GO:0005840;GO:0006412
cn340_p+11_s:1_e:489	163	FPrintScan	PR00622	HISTONEH3	30	44	4e-85	4-Jul-2004	IPR000164	Histone H3	GO:0000786;GO:0003677;GO:0005634;GO:0006334;GO:0007001
cn341_p+11_s:745_e:948	68	BlastProDom	PD001374	sp_RL3A_ARATH_P17094;	4	30	4e-10	4-Jul-2004	IPR000597	Ribosomal protein L3	GO:0003735;GO:0005622;GO:0005840;GO:0006412
cn341_p+31_s:3_e:947	315	HMMPfam	PF00297	Ribosomal_L3	64	301	6.8e-87	4-Jul-2004	IPR000597	Ribosomal protein L3	GO:0003735;GO:0005622;GO:0005840;GO:0006412
cn342_p+11_s:19_e:261	81	HMMPfam	PF01200	Ribosomal_S28e	17	81	1.8e-41	4-Jul-2004	IPR000289	Ribosomal protein S28e	GO:0003735;GO:0005622;GO:0005840;GO:0006412
cn343_p+31_s:30_e:506	159	HMMPfam	PF04398	DUF538	9	150	3.9e-27	4-Jul-2004	IPR007493	Protein of unknown function DUF538
cn345_p+31_s:3_e:740	246	FPrintScan	PR00450	RECOVERIN	48	62	1.2e-07	4-Jul-2004	IPR001125	Recoverin	GO:0005509
cn349_p+11_s:25_e:903	293	HMMPfam	PF07053	DUF1334	106	273	5.1e-51	4-Jul-2004	IPR010757	Protein of unknown function DUF1334
cn35_p+11_s:37_e:441	135	HMMSmart	SM00108	B_lectin	14	126	1.4e-06	7-Jul-2004	IPR001480	Curculin-like (mannose-binding) lectin	GO:0005529
cn350_p+31_s:24_e:281	86	HMMPfam	PF00240	ubiquitin	13	86	4.4e-08	4-Jul-2004	IPR000626	Ubiquitin
cn351_p+21_s:17_e:502	162	HMMPfam	PF02416	MttA_Hcf106	83	152	1.2e-18	4-Jul-2004	IPR003369	Bacterial sec-independent translocation protein mttA/Hcf106	GO:0008565;GO:0015031
cn356_p+21_s:2_e:925	308	HMMPfam	PF00202	Aminotran_3	26	308	4.2e-13	4-Jul-2004	IPR005814	Aminotransferase class-III	GO:0008483
cn357_p+21_s:2_e:655	218	HMMPfam	PF02531	PsaD	80	217	8.8e-89	4-Jul-2004	IPR003685	Photosystem I protein PsaD	GO:0009538;GO:0015979
cn358_p+31_s:3_e:671	223	HMMPfam	PF04832	SOUL	50	223	1.2e-33	4-Jul-2004	IPR006917	SOUL heme-binding protein
cn359_p+31_s:3_e:470	156	HMMPfam	PF01124	MAPEG	21	152	2.6e-48	4-Jul-2004	IPR001129	Membrane-associated proteins in eicosanoid and glutathione metabolism (MAPEG)
cn36_p+11_s:1_e:447	149	HMMPfam	PF00240	ubiquitin	22	95	6.7e-42	7-Jul-2004	IPR000626	Ubiquitin
cn360_p+31_s:54_e:905	284	HMMPfam	PF00291	PALP	85	283	8.4e-49	4-Jul-2004	IPR001926	Pyridoxal-5'-phosphate-dependent enzyme, beta subunit	GO:0006520;GO:0016829
cn361_p+21_s:2_e:1057	352	BlastProDom	PD000001	sp_Q93ZU3_ARATH_Q93ZU3;	111	333	1e-16	4-Jul-2004	IPR000719	Protein kinase	GO:0004672;GO:0005524;GO:0006468
cn37_p+21_s:2_e:625	208	HMMPfam	PF06549	DUF1118	22	208	9.6e-74	7-Jul-2004	IPR009500	Protein of unknown function DUF1118
cn4_p+31_s:3_e:431	143	HMMSmart	SM00450	RHOD	33	140	9.9e-19	5-Jul-2004	IPR001763	Rhodanese-like
cn44_p+12_s:295_e:504	70	HMMPfam	PF04725	PsbR	1	70	7.9e-28	2-Jul-2004	IPR006814	Photosystem II 10 kDa polypeptide PsbR	GO:0009523;GO:0015979
cn48_p+31_s:3_e:539	179	HMMPfam	PF01305	Ribosomal_L15	1	93	1e-31	2-Jul-2004	IPR001196	Ribosomal protein L15	GO:0003735;GO:0005622;GO:0005840;GO:0006412
cn51_p+31_s:39_e:911	291	HMMPfam	PF01873	eIF-5_eIF-2B	143	270	2.1e-76	2-Jul-2004	IPR002735	Translation initiation factor IF5	GO:0003743;GO:0006413
cn58_p+31_s:3_e:581	193	HMMTigr	TIGR01068	thioredoxin	93	193	2.1e-48	4-Jul-2004	IPR005746	Thioredoxin	GO:0005489;GO:0006118
cn6_p+11_s:79_e:471	131	HMMPfam	PF07123	PsbW_2	2	131	6.7e-15	5-Jul-2004	IPR009806	Photosystem II reaction centre W
cn63_p+11_s:34_e:423	130	FPrintScan	PR00884	RIBOSOMALHS6	45	55	2.5e-07	4-Jul-2004	IPR000948	Ribosomal protein HS6	GO:0003735;GO:0005622;GO:0005840;GO:0006412
cn64_p+21_s:2_e:289	96	HMMPfam	PF01667	Ribosomal_S27e	40	94	7.2e-32	4-Jul-2004	IPR000592	Ribosomal protein S27E	GO:0003735;GO:0005622;GO:0005840;GO:0006412
cn65_p+11_s:1_e:240	80	HMMPfam	PF01679	UPF0057	30	80	2.9e-21	4-Jul-2004	IPR000612	Protein of unknown function UPF0057	GO:0005554;GO:0016021
cn66_p+21_s:59_e:565	169	HMMTigr	TIGR00037	eIF_5A	26	164	2.5e-53	4-Jul-2004	IPR001884	Eukaryotic initiation factor 5A hypusine (eIF-5A)	GO:0003743;GO:0006413
cn7_p+31_s:27_e:539	171	HMMPfam	PF00462	Glutaredoxin	80	162	8.2e-30	6-Jul-2004	IPR002109	Glutaredoxin	GO:0005489;GO:0006118
cn70_p+22_s:875_e:1279	135	HMMPfam	PF05447	CRD1	1	129	7.7e-10	4-Jul-2004	IPR008434	Copper response defect 1
cn73_p+11_s:1_e:459	153	HMMPfam	PF03330	DPBB_1	49	153	8.5e-06	4-Jul-2004	IPR005132	Rare lipoprotein A
cn74_p+21_s:68_e:370	101	HMMPfam	PF06140	Ifi-6-16	11	96	1.6e-08	4-Jul-2004	IPR009311	Interferon-induced 6-16
cn75_p+31_s:3_e:443	147	HMMPfam	PF04725	PsbR	49	147	1.1e-55	4-Jul-2004	IPR006814	Photosystem II 10 kDa polypeptide PsbR	GO:0009523;GO:0015979
cn78_p+21_s:2_e:1594	531	BlastProDom	PD000510	sp_CAT3_SOYBN_O48560;	57	522	0	4-Jul-2004	IPR002226	Catalase	GO:0004096;GO:0006118;GO:0006979
cn8_p+31_s:3_e:698	232	HMMPfam	PF00430	ATP-synt_B	97	228	3.8e-28	6-Jul-2004	IPR002146	H+-transporting two-sector ATPase, B/B' subunit	GO:0015986;GO:0016469;GO:0016820
cn9_p+31_s:3_e:746	248	HMMPfam	PF02492	cobW	2	245	1.1e-25	6-Jul-2004	IPR003495	Cobalamin synthesis protein/P47K
SmoC-1_01_A16_T7_p+31_s:3_e:875	291	HMMPfam	PF01643	Acyl-ACP_TE	16	291	1.7e-25	4-Jul-2004	IPR002864	Acyl-ACP thioesterase	GO:0000036;GO:0006633
SmoC-1_01_A17_T7_p+21_s:2_e:832	277	HMMSmart	SM00101	14_3_3	22	263	2.1e-181	4-Jul-2004	IPR000308	14-3-3 protein	GO:0019904
SmoC-1_01_A22_T7_p+11_s:37_e:699	221	HMMSmart	SM00450	RHOD	75	215	1.3e-16	4-Jul-2004	IPR001763	Rhodanese-like
SmoC-1_01_A24_T7_p+11_s:58_e:378	107	HMMPfam	PF01198	Ribosomal_L31e	4	90	6.4e-41	4-Jul-2004	IPR000054	Ribosomal protein L31e	GO:0003735;GO:0005622;GO:0005840;GO:0006412
SmoC-1_01_B04_T7_p+31_s:27_e:893	289	HMMPfam	PF01535	PPR	194	228	2.1e-08	4-Jul-2004	IPR002885	PPR repeat
SmoC-1_01_B06_T7_p+11_s:1_e:369	123	HMMPfam	PF06645	SPC12	25	104	9.6e-29	4-Jul-2004	IPR009542	Microsomal signal peptidase 12 kDa subunit
SmoC-1_01_B07_T7_p+11_s:13_e:384	124	HMMPfam	PF00076	RRM_1	24	92	1.8e-18	4-Jul-2004	IPR000504	RNA-binding region RNP-1 (RNA recognition motif)
SmoC-1_01_B19_T7_p+11_s:256_e:528	91	HMMPfam	PF06172	DUF985	9	91	1.1e-06	4-Jul-2004	IPR009327	Protein of unknown function DUF985
SmoC-1_01_B20_T7_p+11_s:1_e:870	290	FPrintScan	PR00783	MINTRINSICP	36	55	1.5e-25	4-Jul-2004	IPR000425	Major intrinsic protein	GO:0005215;GO:0006810;GO:0016020
SmoC-1_01_C16_T7_p+21_s:2_e:835	278	BlastProDom	PD000707	sp_Q9M076_ARATH_Q9M076;	157	278	6e-53	4-Jul-2004	IPR000023	Phosphofructokinase	GO:0003872;GO:0005945;GO:0006096
SmoC-1_01_C17_T7_p+21_s:2_e:874	291	HMMPfam	PF00515	TPR	248	281	3.6e-07	4-Jul-2004	IPR001440	TPR repeat
SmoC-1_01_C20_T7_p+31_s:30_e:506	159	FPrintScan	PR00886	HIGHMOBLTY12	97	116	9e-07	4-Jul-2004	IPR000135	High mobility group proteins HMG1 and HMG2	GO:0000785;GO:0003677;GO:0005634
SmoC-1_01_C23_T7_p+31_s:3_e:632	210	HMMPfam	PF00891	Methyltransf_2	1	187	2.6e-71	4-Jul-2004	IPR001077	O-methyltransferase, family 2	GO:0008171
SmoC-1_01_D04_T7_p+31_s:3_e:443	147	HMMPfam	PF00153	Mito_carr	49	137	5.9e-29	4-Jul-2004	IPR001993	Mitochondrial substrate carrier	GO:0005488;GO:0006810;GO:0016020
SmoC-1_01_D10_T7_p+11_s:25_e:645	207	HMMPfam	PF06552	TOM20_plant	12	201	2.7e-51	4-Jul-2004	IPR010547	Plant specific mitochondrial import receptor subunit TOM20
SmoC-1_01_D14_T7_p+31_s:3_e:383	127	HMMPfam	PF02704	GASA	27	127	8e-34	4-Jul-2004	IPR003854	Gibberellin regulated protein
SmoC-1_01_E04_T7_p+31_s:3_e:512	170	HMMPfam	PF02560	Cyanate_lyase	89	162	1.1e-38	4-Jul-2004	IPR003712	Cyanate lyase, C-terminal	GO:0008824;GO:0009439
SmoC-1_01_E12_T7_p+31_s:33_e:320	96	FPrintScan	PR00188	PLANTGLOBIN	20	40	1.4e-14	4-Jul-2004	IPR001032	Leghaemoglobin	GO:0015671
SmoC-1_01_E19_T7_p+11_s:1_e:813	271	HMMPfam	PF00044	Gp_dh_N	86	239	6.6e-81	5-Jul-2004	IPR000173	Glyceraldehyde 3-phosphate dehydrogenase	GO:0004365;GO:0006096
SmoC-1_01_F01_T7_p+31_s:3_e:590	196	HMMPfam	PF00571	CBS	38	91	1.4e-17	5-Jul-2004	IPR000644	CBS
SmoC-1_01_F12_T7_p+31_s:3_e:779	259	HMMSmart	SM00119	HECTc	33	259	2.1e-35	5-Jul-2004	IPR000569	HECT	GO:0004842;GO:0005622;GO:0006464;GO:0006512
SmoC-1_01_F21_T7_p+21_s:2_e:538	179	HMMTigr	TIGR00365	TIGR00365	77	176	7e-54	4-Jul-2004	IPR004480	Glutaredoxin-related protein
SmoC-1_01_G10_T7_p+21_s:2_e:490	163	HMMPfam	PF00411	Ribosomal_S11	41	159	2e-68	4-Jul-2004	IPR001971	Ribosomal protein S11	GO:0003735;GO:0005622;GO:0005840;GO:0006412
SmoC-1_01_G19_T7_p+11_s:1_e:915	305	HMMPfam	PF00483	NTP_transferase	134	305	1.2e-31	5-Jul-2004	IPR005835	Nucleotidyl transferase	GO:0009058;GO:0016779
SmoC-1_01_H01_T7_p+21_s:2_e:580	193	HMMPfam	PF05739	SNARE	103	165	2.5e-10	5-Jul-2004	IPR000727	Target SNARE coiled-coil region
SmoC-1_01_H02_T7_p+21_s:2_e:922	307	HMMPfam	PF01564	Spermine_synth	85	307	3.7e-106	5-Jul-2004	IPR001045	Spermine synthase	GO:0003824
SmoC-1_01_H24_T7_p+11_s:1_e:447	149	HMMPfam	PF01758	SBF	6	149	8.3e-16	5-Jul-2004	IPR002657	Bile acid:sodium symporter	GO:0006814;GO:0008508;GO:0016020
SmoC-1_01_I13_T7_p+31_s:150_e:599	150	HMMPfam	PF00179	UQ_con	7	144	3e-79	5-Jul-2004	IPR000608	Ubiquitin-conjugating enzymes	GO:0004840;GO:0006464;GO:0006512
SmoC-1_01_I16_T7_p+31_s:3_e:695	231	HMMPfam	PF00009	GTP_EFTU	99	231	2e-50	5-Jul-2004	IPR000795	Protein synthesis factor, GTP-binding	GO:0005525;GO:0006412
SmoC-1_01_I17_T7_p+21_s:2_e:643	214	HMMPfam	PF00177	Ribosomal_S7	61	214	7.1e-65	5-Jul-2004	IPR000235	Ribosomal protein S7	GO:0003735;GO:0005622;GO:0005840;GO:0006412
SmoC-1_01_I24_T7_p+21_s:2_e:664	221	HMMPfam	PF04815	Sec23_helical	1	79	5.2e-19	5-Jul-2004	IPR006900	Sec23/Sec24 helical region	GO:0006886;GO:0030127
SmoC-1_01_J01_T7_p+21_s:2_e:913	304	HMMPfam	PF02683	DsbD	107	303	1.8e-34	5-Jul-2004	IPR003834	Cytochrome c biogenesis protein, transmembrane region	GO:0016020;GO:0017004
SmoC-1_01_J08_T7_p+11_s:1_e:540	180	FPrintScan	PR00122	VACATPASE	46	70	2.6e-59	5-Jul-2004	IPR000245	Vacuolar H+-transporting two-sector ATPase, C subunit	GO:0015986;GO:0016020;GO:0016469;GO:0046933;GO:0046961
SmoC-1_01_J10_T7_p+21_s:2_e:724	241	HMMSmart	SM00184	RING	10	51	1.8e-06	5-Jul-2004	IPR001841	Zn-finger, RING
SmoC-1_01_J12_T7_p+21_s:29_e:400	124	HMMTigr	TIGR01032	rplT_bact	3	108	6.2e-46	5-Jul-2004	IPR005812	Ribosomal protein L20, bacterial and organelle form	GO:0003723;GO:0003735;GO:0005622;GO:0005840;GO:0006412
SmoC-1_01_J13_T7_p+11_s:1_e:297	99	HMMPfam	PF03283	PAE	1	99	3.5e-07	5-Jul-2004	IPR004963	Pectinacetylesterase
SmoC-1_01_J15_T7_p+31_s:3_e:794	264	HMMPfam	PF00856	SET	1	203	6.5e-11	5-Jul-2004	IPR001214	Nuclear protein SET
SmoC-1_01_K01_T7_p+21_s:14_e:289	92	HMMPfam	PF04418	DUF543	10	79	8.4e-14	5-Jul-2004	IPR007512	Protein of unknown function DUF543
SmoC-1_01_K03_T7_p+11_s:1_e:840	280	HMMPfam	PF00406	ADK	75	269	1.9e-48	5-Jul-2004	IPR000850	Adenylate kinase	GO:0005524
SmoC-1_01_K06_T7_p+21_s:2_e:754	251	HMMPfam	PF02309	AUX_IAA	36	244	5.2e-31	5-Jul-2004	IPR003311	AUX/IAA protein	GO:0005634;GO:0006445
SmoC-1_01_K09_T7_p+11_s:1_e:834	278	HMMPfam	PF01459	Porin_3	36	278	9.1e-31	5-Jul-2004	IPR001925	Porin, eukaryotic type	GO:0005741;GO:0006820;GO:0008308
SmoC-1_01_K12_T7_p+31_s:132_e:530	133	HMMPfam	PF00111	Fer2	22	107	6e-17	5-Jul-2004	IPR001041	Ferredoxin	GO:0005489;GO:0006118
SmoC-1_01_K19_T7_p+12_s:298_e:768	157	HMMPfam	PF04072	LCM	1	150	6.4e-06	5-Jul-2004	IPR007213	Leucine carboxyl methyltransferase
SmoC-1_01_K22_T7_p+21_s:2_e:253	84	BlastProDom	PD001010	sp_RT11_MARPO_P26870;	1	82	1e-15	5-Jul-2004	IPR001971	Ribosomal protein S11	GO:0003735;GO:0005622;GO:0005840;GO:0006412
SmoC-1_01_L13_T7_p+21_s:2_e:784	261	FPrintScan	PR00775	HEATSHOCK90	24	44	1.1e-86	5-Jul-2004	IPR001404	Heat shock protein Hsp90	GO:0003754;GO:0006457
SmoC-1_01_L15_T7_p+21_s:2_e:901	300	HMMPfam	PF01965	DJ-1_PfpI	41	198	1.3e-40	5-Jul-2004	IPR002818	ThiJ/PfpI
SmoC-1_01_L16_T7_p+21_s:353_e:946	198	HMMPfam	PF00168	C2	14	100	1.5e-18	5-Jul-2004	IPR000008	C2
SmoC-1_01_L22_T7_p+11_s:1_e:633	211	BlastProDom	PD003122	sp_Q949E8_ORYSA_Q949E8;	66	147	5e-09	5-Jul-2004	IPR003245	Plastocyanin-like	GO:0005489;GO:0005507;GO:0006118
SmoC-1_01_M02_T7_p+11_s:1_e:825	275	HMMPfam	PF00651	BTB	64	176	1.1e-15	5-Jul-2004	IPR000210	BTB/POZ	GO:0005515
SmoC-1_01_M03_T7_p+21_s:110_e:601	164	HMMPfam	PF00505	HMG_box	65	134	4.8e-25	5-Jul-2004	IPR000910	HMG1/2 (high mobility group) box	GO:0003677;GO:0006355
SmoC-1_01_M05_T7_p+11_s:34_e:486	151	BlastProDom	PD000612	sp_CYB5_BOROF_O04354;	23	105	8e-33	5-Jul-2004	IPR001199	Cytochrome b5
SmoC-1_01_M06_T7_p+21_s:2_e:541	180	HMMPfam	PF06827	zf-FPG_IleRS	139	168	8.4e-12	5-Jul-2004	IPR010663	FPG and IleRS zinc finger
SmoC-1_01_M18_T7_p+11_s:229_e:663	145	FPrintScan	PR00615	CCAATSUBUNTA	63	81	1e-20	5-Jul-2004	IPR003957	Histone-like transcription factor/archaeal histone/topoisomerase	GO:0003677;GO:0005634
SmoC-1_01_M20_T7_p+31_s:3_e:407	135	HMMPfam	PF01133	ER	30	132	1.1e-50	5-Jul-2004	IPR000781	Enhancer of rudimentary	GO:0005554
SmoC-1_01_N01_T7_p+11_s:1_e:573	191	HMMPfam	PF00400	WD40	57	93	1.9e-08	5-Jul-2004	IPR001680	G-protein beta WD-40 repeat
SmoC-1_01_N09_T7_p+31_s:3_e:437	145	BlastProDom	PD003417	sp_Q8LAA7_ARATH_Q8LAA7;	85	138	7e-10	5-Jul-2004	IPR001706	Ribosomal protein L35	GO:0003735;GO:0005622;GO:0005840;GO:0006412
SmoC-1_01_N16_T7_p+31_s:3_e:881	293	HMMPfam	PF02776	TPP_enzyme_N	93	263	8.4e-96	5-Jul-2004	IPR000399	Pyruvate decarboxylase
SmoC-1_01_N23_T7_p+31_s:195_e:893	233	BlastProDom	PD001568	sp_Q9LFB0_ARATH_Q9LFB0;	52	144	6e-13	5-Jul-2004	IPR002044	Glycoside hydrolase, starch-binding	GO:0003824;GO:0005975
SmoC-1_01_O04_T7_p+32_s:210_e:632	141	HMMPfam	PF00254	FKBP_C	29	137	5.7e-16	5-Jul-2004	IPR001179	Peptidylprolyl isomerase, FKBP-type	GO:0006457
SmoC-1_01_O04_T7_p+33_s:210_e:632	141	HMMPfam	PF00254	FKBP_C	29	137	5.7e-16	5-Jul-2004	IPR001179	Peptidylprolyl isomerase, FKBP-type	GO:0006457
SmoC-1_01_O11_T7_p+31_s:3_e:968	322	FPrintScan	PR00120	HATPASE	30	48	5.9e-47	5-Jul-2004	IPR000695	H+ transporting ATPase, proton pump	GO:0005524;GO:0015662;GO:0015992;GO:0016020
SmoC-1_01_O12_T7	708	FPrintScan	PR00308	ANTIFREEZEI	350	364	1.4e-12	5-Jul-2004	IPR000104	Antifreeze protein, type I	GO:0042309;GO:0050825;GO:0050826
SmoC-1_01_O14_T7_p+31_s:3_e:668	222	HMMPfam	PF01965	DJ-1_PfpI	41	177	3.4e-23	5-Jul-2004	IPR002818	ThiJ/PfpI
SmoC-1_01_O21_T7_p+21_s:2_e:961	320	HMMPfam	PF00108	Thiolase_N	25	284	6.9e-92	5-Jul-2004	IPR002155	Thiolase
SmoC-1_01_P02_T7_p+21_s:2_e:691	230	HMMPfam	PF00805	Pentapeptide	142	181	5.6e-13	5-Jul-2004	IPR001646	Pentapeptide repeat
SmoC-1_01_P05_T7_p+11_s:1_e:978	326	HMMPfam	PF00106	adh_short	65	321	3.3e-27	5-Jul-2004	IPR002198	Short-chain dehydrogenase/reductase SDR	GO:0008152;GO:0016491
SmoC-1_01_P12_T7_p+21_s:155_e:826	224	HMMPfam	PF00282	Pyridoxal_deC	66	224	5.4e-09	5-Jul-2004	IPR002129	Pyridoxal-dependent decarboxylase	GO:0006520;GO:0016831
SmoC-1_01_P20_T7_p+31_s:135_e:854	240	BlastProDom	PD001081	sp_Q8W3L3_CHLVU_Q8W3L3;	154	240	1e-37	5-Jul-2004	IPR010257	Fatty acid desaturase subdomain
SmoC-1_02_A06_T7_p+21_s:2_e:490	163	HMMTigr	TIGR00049	TIGR00049	57	163	3.3e-58	5-Jul-2004	IPR000361	HesB/YadR/YfhF	GO:0005554
SmoC-1_02_A09_T7_p+11_s:1_e:873	291	HMMPfam	PF01025	GrpE	157	291	9.4e-22	5-Jul-2004	IPR000740	GrpE protein	GO:0003754;GO:0006457
SmoC-1_02_A12_T7_p+11_s:46_e:927	294	HMMSmart	SM00360	RRM	214	287	2.8e-25	5-Jul-2004	IPR000504	RNA-binding region RNP-1 (RNA recognition motif)
SmoC-1_02_A17_T7_p+31_s:21_e:677	219	HMMPfam	PF00071	Ras	32	193	1.9e-92	5-Jul-2004	IPR001806	Ras GTPase	GO:0005525;GO:0007264
SmoC-1_02_A21_T7_p+21_s:2_e:616	205	HMMPfam	PF00179	UQ_con	55	191	2.3e-55	5-Jul-2004	IPR000608	Ubiquitin-conjugating enzymes	GO:0004840;GO:0006464;GO:0006512
SmoC-1_02_B07_T7_p+21_s:2_e:376	125	HMMPfam	PF00271	Helicase_C	1	59	2.3e-10	6-Jul-2004	IPR001650	Helicase, C-terminal	GO:0003676;GO:0004386;GO:0005524
SmoC-1_02_B09_T7_p+31_s:3_e:707	235	HMMPfam	PF03767	Acid_phosphat_B	38	235	2.3e-46	6-Jul-2004	IPR005519	Acid phosphatase (Class B)
SmoC-1_02_B14_T7_p+11_s:1_e:942	314	HMMTigr	TIGR01126	pdi_dom	40	142	7.7e-62	6-Jul-2004	IPR005788	Disulphide isomerase	GO:0016853
SmoC-1_02_B15_T7_p+31_s:3_e:446	148	HMMPfam	PF00097	zf-C3HC4	87	127	6.3e-09	6-Jul-2004	IPR001841	Zn-finger, RING
SmoC-1_02_C01_T7_p+11_s:1_e:690	230	HMMPfam	PF00754	F5_F8_type_C	96	212	3.6e-06	6-Jul-2004	IPR000421	Coagulation factor 5/8 type, C-terminal	GO:0007155
SmoC-1_02_C02_T7_p+11_s:1_e:894	298	HMMPfam	PF00232	Glyco_hydro_1	48	298	1.4e-32	6-Jul-2004	IPR001360	Glycoside hydrolase, family 1	GO:0004553;GO:0005975
SmoC-1_02_C10_T7_p+31_s:402_e:803	134	BlastProDom	PD000010	sp_Q9SP48_SOYBN_Q9SP48;	98	134	2e-09	6-Jul-2004	IPR001356	Homeobox	GO:0003677;GO:0003700;GO:0005634;GO:0006355
SmoC-1_02_C17_T7_p+31_s:3_e:866	288	FPrintScan	PR00762	CLCHANNEL	85	105	5.4e-33	6-Jul-2004	IPR001807	Cl- channel, voltage gated	GO:0005247;GO:0006821;GO:0016020
SmoC-1_02_C22_T7_p+11_s:1_e:867	289	HMMPfam	PF00249	Myb_DNA-binding	84	135	2.1e-10	6-Jul-2004	IPR001005	Myb, DNA-binding	GO:0003677;GO:0005634
SmoC-1_02_D02_T7_p+21_s:104_e:568	155	HMMPfam	PF00808	CBFD_NFYB_HMF	21	86	5.9e-27	6-Jul-2004	IPR003958	Transcription factor CBF/NF-Y/archaeal histone	GO:0003677
SmoC-1_02_D16_T7_p+21_s:71_e:436	122	HMMPfam	PF00903	Glyoxalase	1	108	6.6e-10	6-Jul-2004	IPR004360	Glyoxalase/bleomycin resistance protein/dioxygenase
SmoC-1_02_D23_T7_p+11_s:16_e:963	316	HMMPfam	PF00106	adh_short	48	295	6.8e-16	6-Jul-2004	IPR002198	Short-chain dehydrogenase/reductase SDR	GO:0008152;GO:0016491
SmoC-1_02_E08_T7_p+11_s:16_e:384	123	HMMPfam	PF05915	DUF872	1	123	2e-33	6-Jul-2004	IPR008590	Eukaryotic protein of unknown function DUF872
SmoC-1_02_E09_T7_p+31_s:3_e:281	93	HMMPfam	PF00444	Ribosomal_L36	3	40	7.3e-13	6-Jul-2004	IPR000473	Ribosomal protein L36	GO:0003735;GO:0005622;GO:0005840;GO:0006412
SmoC-1_02_E11_T7_p+22_s:179_e:883	235	BlastProDom	PD000001	sp_Q9SGN7_ARATH_Q9SGN7;	62	226	8e-43	6-Jul-2004	IPR000719	Protein kinase	GO:0004672;GO:0005524;GO:0006468
SmoC-1_02_E20_T7_p+21_s:2_e:868	289	HMMSmart	SM00148	PLCXc	142	288	6.4e-59	6-Jul-2004	IPR000909	Phosphatidylinositol-specific phospholipase C, X region	GO:0004629;GO:0007165;GO:0007242
SmoC-1_02_E22_T7_p+21_s:2_e:574	191	HMMPfam	PF02990	EMP70	1	149	8.6e-11	6-Jul-2004	IPR004240	Nonaspanin (TM9SF)	GO:0005215;GO:0006810;GO:0016021
SmoC-1_02_F19_T7_p+11_s:85_e:933	283	HMMPfam	PF00044	Gp_dh_N	106	255	7.3e-99	6-Jul-2004	IPR000173	Glyceraldehyde 3-phosphate dehydrogenase	GO:0004365;GO:0006096
SmoC-1_02_F22_T7_p+11_s:22_e:861	280	HMMPfam	PF03094	Mlo	21	280	3.5e-20	6-Jul-2004	IPR004326	Mlo-related protein	GO:0008219;GO:0016021
SmoC-1_02_F24_T7_p+21_s:95_e:766	224	HMMPfam	PF00628	PHD	171	218	1.5e-12	6-Jul-2004	IPR001965	Zn-finger-like, PHD finger	GO:0003677;GO:0006355
SmoC-1_02_G04_T7_p+21_s:101_e:949	283	HMMPfam	PF01459	Porin_3	11	271	2.2e-07	6-Jul-2004	IPR001925	Porin, eukaryotic type	GO:0005741;GO:0006820;GO:0008308
SmoC-1_02_G06_T7_p+21_s:2_e:457	152	HMMPfam	PF01283	Ribosomal_S26e	19	131	4.2e-66	6-Jul-2004	IPR000892	Ribosomal protein S26E	GO:0003735;GO:0005622;GO:0005840;GO:0006412
SmoC-1_02_G12_T7_p+21_s:2_e:481	160	HMMPfam	PF00226	DnaJ	42	108	2.3e-29	6-Jul-2004	IPR001623	Heat shock protein DnaJ, N-terminal	GO:0001539;GO:0003774;GO:0005198;GO:0009288
SmoC-1_02_G17_T7_p+21_s:2_e:913	304	HMMPIR	PIRSF006392		2	304	8.5e-91	6-Jul-2004	IPR004456	Cofactor-independent phosphoglycerate mutase, archaeal	GO:0003824;GO:0046872
SmoC-1_02_G22_T7_p+31_s:3_e:881	293	BlastProDom	PD000001	sp_Q9ZTU9_SOLTU_Q9ZTU9;	1	80	4e-34	6-Jul-2004	IPR000719	Protein kinase	GO:0004672;GO:0005524;GO:0006468
SmoC-1_02_H04_T7_p+21_s:2_e:868	289	HMMPfam	PF00117	GATase	25	213	7.5e-30	6-Jul-2004	IPR000991	Glutamine amidotransferase class-I	GO:0003824
SmoC-1_02_H09_T7_p+31_s:3_e:842	280	HMMPfam	PF00854	PTR2	1	202	2.9e-08	6-Jul-2004	IPR000109	TGF-beta receptor, type I/II extracellular region	GO:0005215;GO:0006857;GO:0016020
SmoC-1_02_H14_T7_p+21_s:2_e:430	143	HMMPfam	PF00198	2-oxoacid_dh	1	143	2.3e-26	6-Jul-2004	IPR001078	Catalytic domain of components of various dehydrogenase complexes	GO:0008152;GO:0008415
SmoC-1_02_H24_T7_p+21_s:2_e:508	169	HMMPfam	PF00240	ubiquitin	4	77	2.4e-17	6-Jul-2004	IPR000626	Ubiquitin
SmoC-1_02_I04_T7_p+11_s:1_e:456	152	FPrintScan	PR00461	PLPEROXIDASE	11	23	5.9e-17	6-Jul-2004	IPR000823	Plant peroxidase	GO:0004601;GO:0006979
SmoC-1_02_I05_T7_p+21_s:2_e:553	184	HMMSmart	SM00322	KH	104	174	6.6e-15	6-Jul-2004	IPR004087	KH	GO:0003676
SmoC-1_02_I24_T7_p+11_s:1_e:744	248	HMMPfam	PF00334	NDK	100	237	4.6e-95	6-Jul-2004	IPR001564	Nucleoside diphosphate kinase	GO:0004550;GO:0005524;GO:0006183;GO:0006228;GO:0006241
SmoC-1_02_J03_T7_p+21_s:2_e:421	140	HMMPfam	PF00153	Mito_carr	39	132	4.7e-20	6-Jul-2004	IPR001993	Mitochondrial substrate carrier	GO:0005488;GO:0006810;GO:0016020
SmoC-1_02_J10_T7_p+11_s:130_e:897	256	superfamily	SSF47454	A DNA-binding domain in eukaryotic transcription factors	148	219	3.8e-09	6-Jul-2004	IPR008917	Eukaryotic transcription factor, DNA-binding
SmoC-1_02_J12_T7_p+31_s:3_e:494	164	HMMTigr	TIGR01080	rplX_A_E	25	139	1.2e-74	6-Jul-2004	IPR005756	Ribosomal protein L26, eukaryotic and archaeal form	GO:0003735;GO:0006412;GO:0015934
SmoC-1_02_J13_T7_p+21_s:77_e:427	117	HMMPfam	PF01253	SUI1	29	110	6.1e-38	6-Jul-2004	IPR001950	Translation initiation factor SUI1	GO:0003743;GO:0006413
SmoC-1_02_J15_T7_p+31_s:36_e:401	122	HMMPfam	PF03297	Ribosomal_S25	15	120	4.3e-68	6-Jul-2004	IPR004977	S25 ribosomal protein
SmoC-1_02_J16_T7_p+31_s:3_e:923	307	HMMPfam	PF01025	GrpE	137	307	3.2e-43	6-Jul-2004	IPR000740	GrpE protein	GO:0003754;GO:0006457
SmoC-1_02_J17_T7_p+31_s:3_e:995	331	HMMPfam	PF00248	Aldo_ket_red	22	302	2.1e-107	6-Jul-2004	IPR001395	Aldo/keto reductase
SmoC-1_02_J21_T7_p+11_s:28_e:861	278	BlastProDom	PD002979	sp_Q9T0D0_ARATH_Q9T0D0;	197	268	6e-21	6-Jul-2004	IPR001857	Ribosomal protein L19	GO:0003735;GO:0005622;GO:0005840;GO:0006412
SmoC-1_02_J24_T7_p+11_s:1_e:603	201	BlastProDom	PD363422	sp_Q9AW06_GUITH_Q9AW06;	2	22	1e-07	6-Jul-2004	IPR003639	Mov34-1
SmoC-1_02_K04_T7_p+21_s:2_e:670	223	BlastProDom	PD000158	sp_CPR3_ARATH_Q9SUT0;	156	199	9e-06	6-Jul-2004	IPR000668	Peptidase C1A, papain	GO:0006508;GO:0008234
SmoC-1_02_K15_T7_p+21_s:245_e:829	195	HMMPfam	PF00071	Ras	27	188	1.4e-83	6-Jul-2004	IPR001806	Ras GTPase	GO:0005525;GO:0007264
SmoC-1_02_K17_T7_p+11_s:28_e:630	201	HMMPfam	PF06916	DUF1279	92	196	6.4e-35	6-Jul-2004	IPR009688	Protein of unknown function DUF1279
SmoC-1_02_L02_T7	315	FPrintScan	PR00308	ANTIFREEZEI	202	216	2e-13	6-Jul-2004	IPR000104	Antifreeze protein, type I	GO:0042309;GO:0050825;GO:0050826
SmoC-1_02_L05_T7_p+31_s:3_e:446	148	HMMPfam	PF01423	LSM	23	88	1.7e-19	6-Jul-2004	IPR001163	Small nuclear ribonucleoprotein (Sm protein)	GO:0005634;GO:0005732;GO:0008248
SmoC-1_02_L08_T7_p+31_s:15_e:473	153	FPrintScan	PR00153	CSAPPISMRASE	91	106	1.5e-11	6-Jul-2004	IPR002130	Peptidyl-prolyl cis-trans isomerase, cyclophilin type	GO:0006457
SmoC-1_02_L15_T7_p+31_s:3_e:788	262	HMMPfam	PF02416	MttA_Hcf106	99	167	2e-29	6-Jul-2004	IPR003369	Bacterial sec-independent translocation protein mttA/Hcf106	GO:0008565;GO:0015031
SmoC-1_02_L17_T7_p+32_s:666_e:1001	112	HMMSmart	SM00577	CPDc	8	111	1.2e-07	6-Jul-2004	IPR004274	NLI interacting factor
SmoC-1_02_L18_T7_p+31_s:3_e:818	272	HMMPfam	PF01535	PPR	73	107	6e-08	6-Jul-2004	IPR002885	PPR repeat
SmoC-1_02_L21_T7_p+11_s:49_e:669	207	HMMPfam	PF06552	TOM20_plant	11	205	4.8e-89	6-Jul-2004	IPR010547	Plant specific mitochondrial import receptor subunit TOM20
SmoC-1_02_M04_T7_p+21_s:2_e:946	315	HMMPfam	PF03171	2OG-FeII_Oxy	199	298	1e-38	6-Jul-2004	IPR005123	2OG-Fe(II) oxygenase superfamily
SmoC-1_02_M05_T7_p+21_s:2_e:790	263	HMMPfam	PF01168	Ala_racemase_N	29	259	3.2e-17	6-Jul-2004	IPR001608	Alanine racemase, N-terminal	GO:0008784;GO:0030170
SmoC-1_02_M09_T7_p+21_s:32_e:916	295	HMMPfam	PF01545	Cation_efflux	119	295	6.2e-06	6-Jul-2004	IPR002524	Cation efflux protein	GO:0006812;GO:0008324;GO:0016020
SmoC-1_02_M16_T7_p+21_s:2_e:454	151	HMMPfam	PF06421	LepA_C	39	147	2.4e-77	6-Jul-2004	IPR006297	GTP-binding protein LepA	GO:0005525
SmoC-1_02_M24_T7_p+21_s:29_e:649	207	HMMPfam	PF03208	PRA1	37	189	1.2e-52	6-Jul-2004	IPR004895	Prenylated rab acceptor PRA1
SmoC-1_02_N08_T7_p+31_s:3_e:752	250	HMMPfam	PF01031	Dynamin_M	7	250	3.9e-43	6-Jul-2004	IPR000375	Dynamin central region	GO:0005525
SmoC-1_02_N18_T7_p+21_s:2_e:523	174	HMMPfam	PF03091	CutA1	73	174	1.3e-56	6-Jul-2004	IPR004323	CutA1 divalent ion tolerance protein
SmoC-1_02_O06_T7_p+12_s:409_e:924	172	HMMSmart	SM00448	REC	36	144	3.4e-08	6-Jul-2004	IPR001789	Response regulator receiver	GO:0000156;GO:0000160;GO:0003677;GO:0006355
SmoC-1_02_O07_T7_p+31_s:3_e:707	235	BlastProDom	PD000461	sp_O65079_PICMA_O65079;	14	126	9e-60	6-Jul-2004	IPR000608	Ubiquitin-conjugating enzymes	GO:0004840;GO:0006464;GO:0006512
SmoC-1_02_O08_T7_p+11_s:1_e:591	197	HMMSmart	SM00338	BRLZ	151	197	1.8e-07	6-Jul-2004	IPR004827	Basic-leucine zipper (bZIP) transcription factor	GO:0003677;GO:0005634;GO:0006355
SmoC-1_02_O21_T7_p+31_s:3_e:572	190	HMMPfam	PF05669	SOH1	10	112	1.4e-65	6-Jul-2004	IPR008831	SOH1
SmoC-1_02_O23_T7_p+21_s:2_e:526	175	HMMPfam	PF04389	Peptidase_M28	1	171	1.4e-10	6-Jul-2004	IPR007484	Peptidase M28	GO:0006508;GO:0008233
SmoC-1_02_P03_T7_p+31_s:189_e:896	236	BlastProDom	PD000295	sp_O65045_PICMA_O65045;	102	236	3e-57	6-Jul-2004	IPR000425	Major intrinsic protein	GO:0005215;GO:0006810;GO:0016020
SmoC-1_02_P04_T7_p+21_s:2_e:583	194	HMMPfam	PF04359	DUF493	103	194	1.8e-19	6-Jul-2004	IPR007454	Protein of unknown function DUF493
SmoC-1_02_P09_T7_p+11_s:1_e:627	209	HMMPfam	PF02769	AIRS_C	46	209	4e-31	6-Jul-2004	IPR010918	AIR synthase related protein, C-terminal
SmoC-1_02_P14_T7_p+31_s:3_e:755	251	HMMPfam	PF05903	DUF862	91	214	1.3e-75	6-Jul-2004	IPR008580	Eukaryotic protein of unknown function DUF862
SmoC-1_02_P17_T7_p+21_s:2_e:466	155	HMMTigr	TIGR00982	S23_S12_E_A	19	155	6e-60	6-Jul-2004	IPR005680	Ribosomal protein S23, eukaryotic and archaeal form	GO:0003735;GO:0006412;GO:0015935
SmoC-1_02_P19_T7_p+21_s:2_e:349	116	HMMSmart	SM00651	Sm	34	113	8.5e-20	6-Jul-2004	IPR001163	Small nuclear ribonucleoprotein (Sm protein)	GO:0005634;GO:0005732;GO:0008248
SmoC-1_02_P20_T7_p+31_s:3_e:662	220	HMMPfam	PF06749	DUF1218	58	172	4.4e-20	6-Jul-2004	IPR009606	Protein of unknown function DUF1218
SmoC-1_03_A09_T7_p+12_s:202_e:828	209	BlastProDom	PD000001	sp_Q9FIL1_ARATH_Q9FIL1;	86	209	5e-53	6-Jul-2004	IPR000719	Protein kinase	GO:0004672;GO:0005524;GO:0006468
SmoC-1_03_A11_T7_p+11_s:13_e:258	82	HMMPfam	PF02953	zf-Tim10_DDP	16	80	9.9e-30	6-Jul-2004	IPR004217	Zn-finger, Tim10/DDP type	GO:0005743;GO:0006626;GO:0015450
SmoC-1_03_A13_T7_p+11_s:88_e:531	148	HMMPfam	PF05498	RALF	75	145	5.6e-24	6-Jul-2004	IPR008801	Rapid ALkalinization Factor
SmoC-1_03_A15_T7_p+31_s:3_e:362	120	HMMTigr	TIGR00756	PPR	7	42	1.5e-07	6-Jul-2004	IPR002885	PPR repeat
SmoC-1_03_B10_T7_p+31_s:3_e:566	188	HMMPfam	PF06417	DUF1077	30	187	2.6e-66	6-Jul-2004	IPR009445	Protein of unknown function DUF1077
SmoC-1_03_B12_T7_p+31_s:48_e:509	154	FPrintScan	PR00972	RIBSOMALS12E	44	57	5.5e-30	6-Jul-2004	IPR000530	Ribosomal protein S12E	GO:0003735;GO:0005622;GO:0005840;GO:0006412
SmoC-1_03_B14_T7_p+11_s:1_e:177	59	HMMSmart	SM00517	PolyA	1	39	3.1e-09	6-Jul-2004	IPR002004	Polyadenylate-binding protein/HECT-associated
SmoC-1_03_B17_T7_p+31_s:126_e:677	184	HMMPfam	PF02519	Auxin_inducible	49	163	3.3e-35	7-Jul-2004	IPR003676	Auxin responsive SAUR protein
SmoC-1_03_C01_T7_p+11_s:22_e:414	131	HMMPfam	PF00831	Ribosomal_L29	14	72	3.8e-18	7-Jul-2004	IPR001854	Ribosomal protein L29	GO:0003735;GO:0005622;GO:0005840;GO:0006412
SmoC-1_03_C04_T7_p+11_s:34_e:969	312	HMMPfam	PF00112	Peptidase_C1	144	311	4e-71	7-Jul-2004	IPR000668	Peptidase C1A, papain	GO:0006508;GO:0008234
SmoC-1_03_C10_T7_p+21_s:2_e:574	191	HMMPfam	PF01253	SUI1	94	176	5e-29	7-Jul-2004	IPR001950	Translation initiation factor SUI1	GO:0003743;GO:0006413
SmoC-1_03_C14_T7_p+31_s:42_e:881	280	HMMPfam	PF02716	Isoflavone_redu	11	280	6.1e-134	7-Jul-2004	IPR003866	Isoflavone reductase	GO:0003824
SmoC-1_03_D14_T7_p+11_s:1_e:780	260	FPrintScan	PR00463	EP450I	85	104	5e-11	7-Jul-2004	IPR002401	E-class P450, group I	GO:0004497;GO:0006118
SmoC-1_03_D19_T7_p+21_s:17_e:733	239	HMMPfam	PF00107	ADH_zinc_N	34	239	8.3e-08	7-Jul-2004	IPR002085	Zinc-containing alcohol dehydrogenase superfamily	GO:0004024;GO:0008270
SmoC-1_03_D21_T7_p+21_s:2_e:241	80	HMMSmart	SM00257	LysM	34	80	6.8e-12	7-Jul-2004	IPR002482	Peptidoglycan-binding LysM	GO:0016998
SmoC-1_03_D23_T7_p+11_s:1_e:759	253	HMMPfam	PF01557	FAA_hydrolase	89	251	1.6e-78	7-Jul-2004	IPR002529	Fumarylacetoacetate (FAA) hydrolase	GO:0003824;GO:0008152
SmoC-1_03_E05_T7_p+21_s:2_e:640	213	HMMPfam	PF00227	Proteasome	14	198	9.8e-56	7-Jul-2004	IPR001353	20S proteasome, A and B subunits	GO:0004175;GO:0005839;GO:0006511
SmoC-1_03_E08_T7_p+31_s:3_e:764	254	HMMPfam	PF06695	Sm_multidrug_ex	95	216	2.6e-53	7-Jul-2004	IPR009577	Putative small multi-drug export
SmoC-1_03_E13_T7_p+31_s:3_e:491	163	HMMTigr	TIGR00756	PPR	47	81	1e-07	7-Jul-2004	IPR002885	PPR repeat
SmoC-1_03_E17_T7_p+21_s:2_e:415	138	HMMPfam	PF01585	G-patch	37	81	3.1e-17	7-Jul-2004	IPR000467	D111/G-patch	GO:0003676;GO:0005622
SmoC-1_03_E18_T7_p+32_s:177_e:854	226	FPrintScan	PR00369	FLAVODOXIN	87	100	2.2e-23	7-Jul-2004	IPR001094	Flavodoxin-like	GO:0005489;GO:0006118
SmoC-1_03_E22_T7_p+31_s:3_e:974	324	HMMPfam	PF00753	Lactamase_B	148	309	2.6e-12	7-Jul-2004	IPR001279	Beta-lactamase-like
SmoC-1_03_F08_T7_p+11_s:1_e:255	85	HMMPfam	PF00584	SecE	26	82	1.4e-21	7-Jul-2004	IPR001901	Protein secE/sec61-gamma protein	GO:0006605;GO:0006886;GO:0016020
SmoC-1_03_F09_T7_p+31_s:18_e:335	106	HMMPfam	PF06825	HSBP1	34	87	1.8e-29	7-Jul-2004	IPR009643	Heat shock factor binding 1
SmoC-1_03_F20_T7_p+11_s:1_e:798	266	HMMPfam	PF00380	Ribosomal_S9	149	264	1.9e-30	7-Jul-2004	IPR000754	Ribosomal protein S9	GO:0003735;GO:0005622;GO:0005840;GO:0006412
SmoC-1_03_G01_T7_p+11_s:1_e:516	172	HMMPfam	PF04483	DUF565	112	172	1.9e-29	7-Jul-2004	IPR007572	Protein of unknown function DUF565
SmoC-1_03_G03_T7_p+31_s:3_e:440	146	HMMPfam	PF01282	Ribosomal_S24e	32	115	1.1e-40	7-Jul-2004	IPR001976	Ribosomal protein S24e	GO:0003735;GO:0005622;GO:0005840;GO:0006412
SmoC-1_03_G05_T7_p+11_s:1_e:732	244	HMMPfam	PF00227	Proteasome	2	180	1.4e-66	7-Jul-2004	IPR001353	20S proteasome, A and B subunits	GO:0004175;GO:0005839;GO:0006511
SmoC-1_03_G11_T7_p+11_s:1_e:405	135	FPrintScan	PR00046	SIGMA70FCT	66	78	1.2e-14	7-Jul-2004	IPR000943	Sigma-70 factor	GO:0003677;GO:0003700;GO:0006352;GO:0006355;GO:0016987
SmoC-1_03_G21_T7_p+11_s:196_e:663	156	HMMPfam	PF00179	UQ_con	12	150	3e-67	7-Jul-2004	IPR000608	Ubiquitin-conjugating enzymes	GO:0004840;GO:0006464;GO:0006512
SmoC-1_03_H04_T7_p+21_s:2_e:814	271	HMMPfam	PF00202	Aminotran_3	72	271	6.7e-10	7-Jul-2004	IPR005814	Aminotransferase class-III	GO:0008483
SmoC-1_03_H08_T7_p+31_s:3_e:257	85	HMMPfam	PF00226	DnaJ	10	76	8.2e-09	7-Jul-2004	IPR001623	Heat shock protein DnaJ, N-terminal	GO:0001539;GO:0003774;GO:0005198;GO:0009288
SmoC-1_03_H19_T7_p+12_s:184_e:858	225	BlastProDom	PD001511	sp_TRPC_ARATH_P49572;	81	224	1e-47	7-Jul-2004	IPR001468	Indole-3-glycerol phosphate synthase	GO:0004425;GO:0006568
SmoC-1_03_I04_T7_p+31_s:3_e:920	306	HMMPfam	PF01844	HNH	199	244	4.6e-11	7-Jul-2004	IPR002711	HNH endonuclease	GO:0003676;GO:0004519
SmoC-1_03_I06_T7_p+21_s:2_e:379	126	BlastProDom	PD000971	sp_FRI1_ARATH_Q39101;	2	45	1e-12	7-Jul-2004	IPR001519	Ferritin	GO:0005488;GO:0006826;GO:0006879;GO:0008199
SmoC-1_03_I12_T7_p+31_s:3_e:545	181	HMMPfam	PF06747	CHCH	132	173	1e-11	7-Jul-2004	IPR010625	CHCH
SmoC-1_03_I16_T7_p+25_s:371_e:922	184	BlastProDom	PD002379	sp_DCAM_PHANI_Q96471;	52	171	8e-38	7-Jul-2004	IPR001985	S-adenosylmethionine decarboxylase	GO:0004014;GO:0006597;GO:0008295
SmoC-1_03_I19_T7_p+11_s:1_e:612	204	HMMPfam	PF00702	Hydrolase	1	176	4.8e-14	7-Jul-2004	IPR005834	Haloacid dehalogenase-like hydrolase	GO:0003824;GO:0008152
SmoC-1_03_J05_T7_p+21_s:125_e:922	266	HMMPfam	PF02469	Fasciclin	108	234	1.5e-19	7-Jul-2004	IPR000782	Beta-Ig-H3/fasciclin	GO:0007155
SmoC-1_03_J07_T7_p+31_s:21_e:968	316	HMMPfam	PF03171	2OG-FeII_Oxy	196	296	2e-40	7-Jul-2004	IPR005123	2OG-Fe(II) oxygenase superfamily
SmoC-1_03_J08_T7_p+21_s:2_e:787	262	HMMPfam	PF00227	Proteasome	43	228	4.1e-65	7-Jul-2004	IPR001353	20S proteasome, A and B subunits	GO:0004175;GO:0005839;GO:0006511
SmoC-1_03_J16_T7_p+21_s:242_e:520	93	HMMPfam	PF01221	Dynein_light	4	93	3.1e-27	7-Jul-2004	IPR001372	Dynein light chain, type 1	GO:0003777;GO:0005875;GO:0007017
SmoC-1_03_J19_T7_p+31_s:3_e:788	262	HMMPfam	PF00232	Glyco_hydro_1	8	262	6.6e-40	7-Jul-2004	IPR001360	Glycoside hydrolase, family 1	GO:0004553;GO:0005975
SmoC-1_03_J21_T7_p+31_s:3_e:671	223	HMMPfam	PF00226	DnaJ	100	167	7e-22	7-Jul-2004	IPR001623	Heat shock protein DnaJ, N-terminal	GO:0001539;GO:0003774;GO:0005198;GO:0009288
SmoC-1_03_K05_T7_p+31_s:132_e:584	151	HMMPfam	PF05678	VQ	23	53	4.2e-12	7-Jul-2004	IPR008889	VQ
SmoC-1_03_K09_T7_p+21_s:20_e:475	152	HMMPfam	PF02991	MAP1_LC3	46	149	9.5e-81	7-Jul-2004	IPR004241	Light chain 3 (LC3)
SmoC-1_03_K12_T7_p+11_s:1_e:651	217	HMMPfam	PF00156	Pribosyltran	66	202	4.8e-46	7-Jul-2004	IPR000836	Phosphoribosyltransferase	GO:0009116
SmoC-1_03_L09_T7_p+31_s:3_e:764	254	BlastProDom	PD000865	sp_Q8GTK1_EEEEE_Q8GTK1;	28	222	4e-29	7-Jul-2004	IPR001148	Carbonic anhydrase, eukaryotic	GO:0004089;GO:0006730;GO:0008270
SmoC-1_03_L15_T7_p+11_s:22_e:930	303	HMMPfam	PF00787	PX	32	148	6.5e-34	7-Jul-2004	IPR001683	Phox-like	GO:0007242
SmoC-1_03_L16_T7_p+11_s:1_e:621	207	BlastProDom	PD002236	sp_RL9A_SCHPO_Q10232;	103	177	5e-19	7-Jul-2004	IPR000702	Ribosomal protein L6	GO:0003735;GO:0005622;GO:0005840;GO:0006412
SmoC-1_03_L20_T7_p+21_s:14_e:796	261	HMMPfam	PF00107	ADH_zinc_N	37	261	2.1e-23	7-Jul-2004	IPR002085	Zinc-containing alcohol dehydrogenase superfamily	GO:0004024;GO:0008270
SmoC-1_03_M02_T7_p+21_s:2_e:703	234	HMMPfam	PF00180	Iso_dh	1	230	2.5e-75	7-Jul-2004	IPR001804	Isocitrate/isopropylmalate dehydrogenase	GO:0008152;GO:0016491
SmoC-1_03_M03_T7_p+11_s:1_e:843	281	HMMPfam	PF00389	2-Hacid_dh	43	140	1.1e-27	7-Jul-2004	IPR006139	D-isomer specific 2-hydroxyacid dehydrogenase, catalytic region	GO:0006564;GO:0016616
SmoC-1_03_M06_T7_p+11_s:85_e:492	136	HMMSmart	SM00392	PROF	5	136	2.1e-55	7-Jul-2004	IPR002097	Profilin/allergen	GO:0003779;GO:0007010;GO:0015629
SmoC-1_03_M10_T7_p+31_s:54_e:638	195	HMMPfam	PF01251	Ribosomal_S7e	7	194	1.1e-96	7-Jul-2004	IPR000554	Ribosomal protein S7E	GO:0003735;GO:0005622;GO:0005840;GO:0006412
SmoC-1_03_M11_T7_p+11_s:1_e:813	271	HMMPfam	PF00643	zf-B_box	77	122	5.1e-13	7-Jul-2004	IPR000315	Zn-finger, B-box	GO:0005622;GO:0008270
SmoC-1_05_D06_T7_p+31_s:3_e:773	257	HMMPfam	PF03897	Carotene_hydrox	113	256	8.2e-77	2-Jul-2004	IPR005596	Carotene hydroxylase
SmoC-1_05_D07_T7_p+21_s:14_e:595	194	HMMPfam	PF01775	Ribosomal_L18ae	21	194	3.6e-121	2-Jul-2004	IPR002670	Ribosomal L18ae protein	GO:0003735;GO:0005622;GO:0005840;GO:0006412
SmoC-1_05_D18_T7_p+21_s:41_e:730	230	HMMPfam	PF06200	Zim	112	147	1.7e-11	2-Jul-2004	IPR010399	ZIM
SmoC-1_05_D24_T7_p+31_s:3_e:530	176	HMMPfam	PF01230	HIT	65	171	9.7e-50	2-Jul-2004	IPR001310	Histidine triad (HIT) protein
SmoC-1_05_E17_T7_p+21_s:98_e:883	262	HMMPfam	PF02779	Transket_pyr	42	217	8.5e-76	2-Jul-2004	IPR005475	Transketolase, central region
SmoC-1_05_E21_T7_p+21_s:17_e:622	202	HMMPfam	PF00076	RRM_1	60	134	1.4e-20	2-Jul-2004	IPR000504	RNA-binding region RNP-1 (RNA recognition motif)
SmoC-1_05_F24_T7_p+11_s:16_e:999	328	HMMPfam	PF00112	Peptidase_C1	140	327	5.2e-76	2-Jul-2004	IPR000668	Peptidase C1A, papain	GO:0006508;GO:0008234
SmoC-1_05_G05_T7_p+31_s:99_e:959	287	HMMPfam	PF00195	Chal_sti_synt_N	17	242	4.2e-148	2-Jul-2004	IPR001099	Naringenin-chalcone synthase	GO:0008415;GO:0009058
SmoC-1_05_G07_T7_p+21_s:2_e:301	100	HMMPfam	PF02020	W2	16	99	1.8e-17	2-Jul-2004	IPR003307	eIF4-gamma/eIF5/eIF2-epsilon	GO:0003743;GO:0006446
SmoC-1_05_G09_T7_p+21_s:2_e:796	265	HMMPfam	PF04755	PAP_fibrillin	70	263	6.4e-47	2-Jul-2004	IPR006843	PAP fibrillin	GO:0005198
SmoC-1_05_G14_T7_p+21_s:2_e:814	271	FPrintScan	PR00141	PROTEASOME	47	62	3.2e-10	2-Jul-2004	IPR000243	Peptidase T1A, proteasome beta-subunit	GO:0004175;GO:0005839;GO:0006511
SmoC-1_05_G16_T7_p+31_s:3_e:584	194	HMMPfam	PF05832	DUF846	14	164	6e-90	2-Jul-2004	IPR008564	Eukaryotic protein of unknown function DUF846	GO:0016021
SmoC-1_05_G17_T7_p+31_s:3_e:608	202	HMMPfam	PF01596	Methyltransf_3	4	201	2.8e-104	2-Jul-2004	IPR002935	O-methyltransferase, family 3	GO:0008171
SmoC-1_05_H01_T7_p+11_s:28_e:852	275	HMMPfam	PF01209	Ubie_methyltran	90	275	1.9e-06	2-Jul-2004	IPR004033	UbiE/COQ5 methyltransferase	GO:0008168
SmoC-1_05_H04_T7_p+11_s:1_e:330	110	FPrintScan	PR00239	RHODOPSNTAIL	21	29	1.5e-08	2-Jul-2004	IPR006030	Molluscan rhodopsin C-terminal tail	GO:0001584;GO:0007186;GO:0007601;GO:0016021
SmoC-1_05_H14_T7_p+21_s:2_e:868	289	HMMPfam	PF00657	Lipase_GDSL	32	286	2e-35	2-Jul-2004	IPR001087	Lipolytic enzyme, G-D-S-L	GO:0003824
SmoC-1_05_H23_T7_p+21_s:2_e:592	197	HMMTigr	TIGR01313	therm_gnt_kin	18	192	1.1e-51	2-Jul-2004	IPR006001	Carbohydrate kinase, thermoresistant glucokinase	GO:0005975;GO:0016301
SmoC-1_05_I03_T7_p+21_s:77_e:931	285	HMMPfam	PF00622	SPRY	105	226	1.2e-28	2-Jul-2004	IPR003877	SPla/RYanodine receptor SPRY
SmoC-1_05_I04_T7_p+31_s:3_e:584	194	BlastProDom	PD001109	sp_Q8H0Q2_LYCES_Q8H0Q2;	13	140	7e-27	2-Jul-2004	IPR001312	Hexokinase	GO:0004396;GO:0005524;GO:0006096
SmoC-1_05_I09_T7_p+12_s:157_e:894	246	BlastProDom	PD000001	sp_Q9LYJ6_ARATH_Q9LYJ6;	118	246	2e-65	2-Jul-2004	IPR000719	Protein kinase	GO:0004672;GO:0005524;GO:0006468
SmoC-1_05_I13_T7_p+31_s:198_e:965	256	HMMPfam	PF04675	DNA_ligase_A_N	82	255	2.4e-60	2-Jul-2004	IPR000977	ATP-dependent DNA ligase	GO:0003910;GO:0005524;GO:0006260;GO:0006281;GO:0006310
SmoC-1_05_I17_T7_p+11_s:112_e:540	143	HMMPfam	PF00085	Thioredoxin	35	141	6.9e-36	2-Jul-2004	IPR006662	Thioredoxin-related	GO:0005489;GO:0006118
SmoC-1_05_K08_T7_p+31_s:3_e:884	294	HMMPfam	PF04577	DUF563	89	291	1.7e-66	2-Jul-2004	IPR007657	Protein of unknown function DUF563
SmoC-1_05_K13_T7_p+11_s:28_e:945	306	HMMPfam	PF02096	60KD_IMP	161	306	1.3e-42	2-Jul-2004	IPR001708	60 kDa inner membrane protein	GO:0007165;GO:0016020
SmoC-1_05_K17_T7_p+22_s:455_e:853	133	BlastProDom	PD004399	sp_Q9FIT5_ARATH_Q9FIT5;	71	133	2e-15	2-Jul-2004	IPR002728	Diphthamide synthesis DPH2 protein
SmoC-1_05_K24_T7_p+11_s:1_e:969	323	HMMPfam	PF00903	Glyoxalase	88	209	1.6e-38	2-Jul-2004	IPR004360	Glyoxalase/bleomycin resistance protein/dioxygenase
SmoC-1_05_L08_T7_p+31_s:3_e:920	306	HMMPfam	PF01053	Cys_Met_Meta_PP	89	306	2.4e-23	2-Jul-2004	IPR000277	Cys/Met metabolism pyridoxal-phosphate-dependent enzymes	GO:0006520
SmoC-1_05_L19_T7_p+21_s:2_e:580	193	HMMPfam	PF03106	WRKY	12	71	3.5e-42	2-Jul-2004	IPR003657	DNA-binding WRKY	GO:0003677
SmoC-1_05_M06_T7_p+31_s:111_e:881	257	HMMPfam	PF01658	Inos-1-P_synth	78	257	2.3e-11	2-Jul-2004	IPR002587	Myo-inositol-1-phosphate synthase	GO:0004512;GO:0006021;GO:0008654
SmoC-1_05_M13_T7_p+21_s:2_e:1057	352	HMMPfam	PF01398	Mov34	31	141	9.6e-15	2-Jul-2004	IPR000555	Mov34/MPN/PAD-1
SmoC-1_05_M14_T7_p+21_s:2_e:949	316	BlastProDom	PD000001	sp_Q9M6Q9_TOBAC_Q9M6Q9;	65	309	4e-100	2-Jul-2004	IPR000719	Protein kinase	GO:0004672;GO:0005524;GO:0006468
SmoC-1_05_M17_T7_p+21_s:2_e:550	183	HMMPfam	PF00111	Fer2	78	144	1.3e-12	2-Jul-2004	IPR001041	Ferredoxin	GO:0005489;GO:0006118
SmoC-1_05_M19_T7_p+11_s:1_e:504	168	HMMPfam	PF02519	Auxin_inducible	50	141	2.5e-26	2-Jul-2004	IPR003676	Auxin responsive SAUR protein
SmoC-1_05_M21_T7_p+21_s:2_e:814	271	HMMPfam	PF04755	PAP_fibrillin	115	269	3.3e-67	2-Jul-2004	IPR006843	PAP fibrillin	GO:0005198
SmoC-1_05_M23_T7_p+21_s:32_e:436	135	HMMPfam	PF01655	Ribosomal_L32e	16	125	4.8e-61	2-Jul-2004	IPR001515	Ribosomal protein L32e	GO:0003735;GO:0005622;GO:0005840;GO:0006412
SmoC-1_05_N05_T7_p+21_s:236_e:754	173	HMMPfam	PF00168	C2	12	99	3.9e-25	2-Jul-2004	IPR000008	C2
SmoC-1_05_N06_T7_p+21_s:2_e:889	296	HMMPfam	PF01434	Peptidase_M41	228	296	4.3e-09	2-Jul-2004	IPR000642	Peptidase M41	GO:0004222;GO:0005524;GO:0006508
SmoC-1_05_N18_T7_p+21_s:2_e:469	156	FPrintScan	PR01438	UNVRSLSTRESS	12	30	8.3e-15	2-Jul-2004	IPR006015	Universal stress protein (Usp)
SmoC-1_05_N24_T7_p+21_s:14_e:757	248	HMMPfam	PF00535	Glycos_transf_2	18	187	3e-35	2-Jul-2004	IPR001173	Glycosyl transferase, family 2
SmoC-1_05_O02_T7_p+21_s:2_e:220	73	FPrintScan	PR00738	GLHYDRLASE20	1	17	8.6e-09	2-Jul-2004	IPR001540	Glycoside hydrolase, family 20	GO:0004563;GO:0005975
SmoC-1_05_O07_T7_p+31_s:12_e:308	99	HMMPfam	PF02953	zf-Tim10_DDP	26	91	5.6e-20	2-Jul-2004	IPR004217	Zn-finger, Tim10/DDP type	GO:0005743;GO:0006626;GO:0015450
SmoC-1_05_O08_T7_p+31_s:3_e:647	215	HMMPfam	PF05562	WCOR413	25	203	1.3e-78	2-Jul-2004	IPR008892	Cold acclimation WCOR413
SmoC-1_05_O10_T7_p+31_s:15_e:845	277	HMMPfam	PF03291	Pox_MCEL	17	275	5.3e-71	2-Jul-2004	IPR004971	mRNA capping enzyme, large subunit	GO:0006370
SmoC-1_05_O12_T7_p+11_s:1_e:666	222	FPrintScan	PR00325	GERMIN	114	134	2.5e-24	2-Jul-2004	IPR001929	Germin
SmoC-1_05_O17_T7_p+11_s:1_e:462	154	BlastProDom	PD001610	sp_Q9FI47_ARATH_Q9FI47;	102	136	9e-09	2-Jul-2004	IPR004039	Rubredoxin-type Fe(Cys)4 protein	GO:0006118;GO:0046872
SmoC-1_05_O19_T7_p+21_s:2_e:451	150	HMMPfam	PF00255	GSHPx	2	103	3.4e-56	2-Jul-2004	IPR000889	Glutathione peroxidase	GO:0004602;GO:0006979
SmoC-1_05_P03_T7_p+21_s:2_e:799	266	FPrintScan	PR00412	EPOXHYDRLASE	40	58	1.2e-08	2-Jul-2004	IPR000639	Epoxide hydrolase	GO:0003824
SmoC-1_05_P17_T7_p+11_s:1_e:342	114	HMMSmart	SM00340	HALZ	1	44	1.5e-20	2-Jul-2004	IPR003106	Leucine zipper, homeobox-associated
SmoC-1_06_A03_T7_p+11_s:49_e:927	293	HMMPfam	PF00009	GTP_EFTU	142	293	9.3e-37	2-Jul-2004	IPR000795	Protein synthesis factor, GTP-binding	GO:0005525;GO:0006412
SmoC-1_06_A04_T7_p+21_s:29_e:514	162	HMMSmart	SM00385	CYCLIN	54	145	1.6e-14	2-Jul-2004	IPR006670	Cyclin
SmoC-1_06_A22_T7_p+11_s:1_e:543	181	HMMPfam	PF00085	Thioredoxin	69	175	1.7e-06	2-Jul-2004	IPR006662	Thioredoxin-related	GO:0005489;GO:0006118
SmoC-1_06_B10_T7_p+31_s:9_e:635	209	BlastProDom	PD001229	sp_YK61_ARATH_Q9ZRD6;	150	209	1e-23	2-Jul-2004	IPR001388	Synaptobrevin
SmoC-1_06_B12_T7_p+11_s:1_e:291	97	HMMPfam	PF00098	zf-CCHC	9	26	4.6e-08	2-Jul-2004	IPR001878	Zn-finger, CCHC type	GO:0003676
SmoC-1_06_B21_T7_p+31_s:3_e:929	309	HMMPfam	PF00262	Calreticulin	30	309	9.8e-122	2-Jul-2004	IPR001580	Calreticulin/calnexin	GO:0005509;GO:0005514
SmoC-1_06_C01_T7_p+11_s:1_e:579	193	HMMPfam	PF01535	PPR	36	70	7.9e-08	2-Jul-2004	IPR002885	PPR repeat
SmoC-1_06_C03_T7_p+11_s:31_e:747	239	HMMPfam	PF01451	LMWPc	77	234	1.8e-47	2-Jul-2004	IPR000106	Low molecular weight phosphotyrosine protein phosphatase	GO:0004725;GO:0006470
SmoC-1_06_C05_T7_p+11_s:1_e:495	165	HMMPfam	PF04133	Vps55	39	165	1.4e-36	2-Jul-2004	IPR007262	Vacuolar protein sorting 55
SmoC-1_06_C06_T7_p+11_s:1_e:573	191	FPrintScan	PR00385	P450	1	17	2.9e-16	2-Jul-2004	IPR001128	Cytochrome P450	GO:0006118
SmoC-1_06_C09_T7_p+31_s:42_e:917	292	HMMPfam	PF01490	Aa_trans	61	292	9.9e-08	2-Jul-2004	IPR002422	Amino acid/polyamine transporter II	GO:0005279;GO:0006865;GO:0016020
SmoC-1_06_C11_T7_p+21_s:2_e:550	183	HMMPfam	PF00271	Helicase_C	49	133	2.7e-28	2-Jul-2004	IPR001650	Helicase, C-terminal	GO:0003676;GO:0004386;GO:0005524
SmoC-1_06_C14_T7_p+21_s:2_e:973	324	FPrintScan	PR00461	PLPEROXIDASE	43	62	2e-52	2-Jul-2004	IPR000823	Plant peroxidase	GO:0004601;GO:0006979
SmoC-1_06_C18_T7_p+31_s:51_e:926	292	HMMPfam	PF00107	ADH_zinc_N	17	290	4.6e-40	2-Jul-2004	IPR002085	Zinc-containing alcohol dehydrogenase superfamily	GO:0004024;GO:0008270
SmoC-1_06_C22_T7_p+21_s:71_e:268	66	FPrintScan	PR00459	ASPEROXIDASE	15	35	1.3e-21	2-Jul-2004	IPR002207	Plant ascorbate peroxidase	GO:0004601;GO:0006979
SmoC-1_06_C22_T7_p+31_s:186_e:440	85	FPrintScan	PR00459	ASPEROXIDASE	30	54	1.9e-26	2-Jul-2004	IPR002207	Plant ascorbate peroxidase	GO:0004601;GO:0006979
SmoC-1_06_D03_T7_p+31_s:3_e:758	252	HMMPfam	PF04654	DUF599	37	250	1e-84	2-Jul-2004	IPR006747	Protein of unknown function DUF599
SmoC-1_06_D16_T7_p+31_s:3_e:821	273	HMMPfam	PF04481	DUF561	59	273	2.2e-97	2-Jul-2004	IPR007570	Protein of unknown function DUF561
SmoC-1_06_D19_T7_p+31_s:3_e:920	306	BlastProDom	PD000288	sp_O22710_ARATH_O22710;	17	299	7e-96	2-Jul-2004	IPR001395	Aldo/keto reductase
SmoC-1_06_E02_T7_p+21_s:38_e:838	267	FPrintScan	PR00882	RIBOSOMALL7A	38	55	5e-68	2-Jul-2004	IPR001921	Ribosomal protein L7A	GO:0003735;GO:0005622;GO:0005840;GO:0006412
SmoC-1_06_E21_T7_p+21_s:2_e:613	204	BlastProDom	PD000461	sp_UBCY_ARATH_P42743;	64	187	3e-56	2-Jul-2004	IPR000608	Ubiquitin-conjugating enzymes	GO:0004840;GO:0006464;GO:0006512
SmoC-1_06_E22_T7_p+21_s:2_e:190	63	BlastProDom	PD000001	sp_Q8GV30_EEEEE_Q8GV30;	2	26	5e-07	2-Jul-2004	IPR000719	Protein kinase	GO:0004672;GO:0005524;GO:0006468
SmoC-1_06_F09_T7_p+11_s:1_e:213	71	BlastProDom	PD005579	sp_Q8VXT0_BETVU_Q8VXT0;	1	36	8e-13	2-Jul-2004	IPR001253	Eukaryotic initiation factor 1A (eIF-1A)	GO:0003743;GO:0006413
SmoC-1_06_F11_T7_p+11_s:43_e:927	295	HMMPfam	PF03171	2OG-FeII_Oxy	196	295	5.9e-34	2-Jul-2004	IPR005123	2OG-Fe(II) oxygenase superfamily
SmoC-1_06_F12_T7_p+21_s:2_e:937	312	FPrintScan	PR00463	EP450I	69	88	6e-09	2-Jul-2004	IPR002401	E-class P450, group I	GO:0004497;GO:0006118
SmoC-1_06_F16_T7_p+11_s:1_e:336	112	BlastProDom	PD001374	sp_Q9SKX4_ARATH_Q9SKX4;	1	44	3e-16	2-Jul-2004	IPR000597	Ribosomal protein L3	GO:0003735;GO:0005622;GO:0005840;GO:0006412
SmoC-1_06_F21_T7_p+31_s:30_e:734	235	HMMPfam	PF01201	Ribosomal_S8e	13	214	2.1e-95	2-Jul-2004	IPR001047	Ribosomal protein S8E	GO:0003735;GO:0005622;GO:0005840;GO:0006412
SmoC-1_06_F22_T7_p+11_s:13_e:618	202	HMMPfam	PF04832	SOUL	14	202	7.7e-58	2-Jul-2004	IPR006917	SOUL heme-binding protein
SmoC-1_06_G01_T7_p+21_s:2_e:853	284	HMMPfam	PF00009	GTP_EFTU	1	126	3.8e-15	2-Jul-2004	IPR000795	Protein synthesis factor, GTP-binding	GO:0005525;GO:0006412
SmoC-1_06_G03_T7_p+22_s:365_e:949	195	HMMPfam	PF00153	Mito_carr	129	195	6.9e-06	2-Jul-2004	IPR001993	Mitochondrial substrate carrier	GO:0005488;GO:0006810;GO:0016020
SmoC-1_06_G03_T7_p+31_s:39_e:662	208	HMMPfam	PF00153	Mito_carr	52	149	1.2e-32	2-Jul-2004	IPR001993	Mitochondrial substrate carrier	GO:0005488;GO:0006810;GO:0016020
SmoC-1_06_G05_T7_p+22_s:425_e:712	96	HMMSmart	SM00460	TGc	8	63	5.5e-08	2-Jul-2004	IPR002931	Transglutaminase-like
SmoC-1_06_G09_T7_p+21_s:242_e:967	242	HMMPfam	PF03909	BSD	102	148	2.6e-10	2-Jul-2004	IPR005607	BSD
SmoC-1_06_G14_T7_p+11_s:124_e:948	275	HMMSmart	SM00332	PP2Cc	27	271	6.7e-52	3-Jul-2004	IPR001932	Protein phosphatase 2C-like	GO:0003824
SmoC-1_06_G15_T7_p+31_s:3_e:614	204	HMMSmart	SM00205	THN	34	194	3.3e-12	3-Jul-2004	IPR001938	Thaumatin, pathogenesis-related
SmoC-1_06_G21_T7_p+21_s:2_e:958	319	HMMPfam	PF00067	p450	32	319	1.1e-07	3-Jul-2004	IPR001128	Cytochrome P450	GO:0006118
SmoC-1_06_G24_T7_p+12_s:379_e:684	102	HMMPfam	PF01535	PPR	8	42	4.2e-06	3-Jul-2004	IPR002885	PPR repeat
SmoC-1_06_H07_T7_p+31_s:3_e:851	283	HMMPfam	PF00639	Rotamase	81	165	4.7e-22	3-Jul-2004	IPR000297	PpiC-type peptidyl-prolyl cis-trans isomerase	GO:0016853
SmoC-1_06_H14_T7_p+31_s:3_e:833	277	HMMPfam	PF00248	Aldo_ket_red	45	277	1.6e-45	3-Jul-2004	IPR001395	Aldo/keto reductase
SmoC-1_06_H15_T7_p+21_s:2_e:763	254	HMMPfam	PF00464	SHMT	94	254	5.4e-21	3-Jul-2004	IPR001085	Glycine hydroxymethyltransferase	GO:0004372;GO:0006544;GO:0006563
SmoC-1_06_H16_T7_p+31_s:48_e:929	294	HMMPfam	PF03271	EB1	181	228	1.5e-19	3-Jul-2004	IPR004953	EB1 protein	GO:0008017
SmoC-1_06_H21_T7_p+11_s:1_e:858	286	HMMPfam	PF01412	ArfGap	24	140	3.5e-48	3-Jul-2004	IPR001164	Human Rev interacting-like protein (hRIP)	GO:0003677;GO:0005634
SmoC-1_06_H23_T7_p+32_s:264_e:911	216	HMMPfam	PF00149	Metallophos	59	202	3e-31	3-Jul-2004	IPR004843	Metallophosphoesterase	GO:0016787
SmoC-1_06_I04_T7_p+31_s:3_e:437	145	HMMPfam	PF06454	DUF1084	1	139	4e-24	2-Jul-2004	IPR009457	Protein of unknown function DUF1084
SmoC-1_06_I07_T7_p+21_s:2_e:985	328	HMMPfam	PF00005	ABC_tran	2	121	3.4e-08	2-Jul-2004	IPR003439	ABC transporter	GO:0004009;GO:0005524;GO:0006810;GO:0016020
SmoC-1_06_I09_T7_p+11_s:1_e:729	243	FPrintScan	PR00325	GERMIN	138	158	2.9e-25	2-Jul-2004	IPR001929	Germin
SmoC-1_06_I17_T7_p+21_s:2_e:481	160	HMMTigr	TIGR00001	rpmI_bact	60	122	2.7e-18	3-Jul-2004	IPR001706	Ribosomal protein L35	GO:0003735;GO:0005622;GO:0005840;GO:0006412
SmoC-1_06_I19_T7_p+21_s:2_e:718	239	HMMPfam	PF05008	V-SNARE	60	213	6.4e-44	3-Jul-2004	IPR007705	Vesicle transport v-SNARE	GO:0006886;GO:0016021
SmoC-1_06_J04_T7_p+21_s:2_e:571	190	HMMPfam	PF00160	Pro_isomerase	24	190	4.9e-95	3-Jul-2004	IPR002130	Peptidyl-prolyl cis-trans isomerase, cyclophilin type	GO:0006457
SmoC-1_06_J14_T7_p+21_s:2_e:748	249	HMMPfam	PF00160	Pro_isomerase	89	249	9.5e-114	3-Jul-2004	IPR002130	Peptidyl-prolyl cis-trans isomerase, cyclophilin type	GO:0006457
SmoC-1_06_J16_T7_p+31_s:165_e:872	236	HMMPfam	PF00226	DnaJ	36	101	8.2e-33	3-Jul-2004	IPR001623	Heat shock protein DnaJ, N-terminal	GO:0001539;GO:0003774;GO:0005198;GO:0009288
SmoC-1_06_J18_T7_p+11_s:16_e:837	274	HMMPfam	PF01566	Nramp	3	272	7.7e-73	3-Jul-2004	IPR001046	Natural resistance-associated macrophage protein	GO:0005215;GO:0006810;GO:0016020
SmoC-1_06_J18_T7_p+21_s:791_e:1036	82	FPrintScan	PR00447	NATRESASSCMP	21	38	3e-15	3-Jul-2004	IPR001046	Natural resistance-associated macrophage protein	GO:0005215;GO:0006810;GO:0016020
SmoC-1_06_J21_T7_p+31_s:24_e:638	205	HMMPfam	PF00828	Ribosomal_L18e	30	204	3.7e-120	3-Jul-2004	IPR000039	Ribosomal protein L18e	GO:0003735;GO:0005622;GO:0005840;GO:0006412
SmoC-1_06_K01_T7_p+31_s:3_e:815	271	HMMPfam	PF01694	Rhomboid	78	222	2.2e-31	3-Jul-2004	IPR002610	Rhomboid-like protein
SmoC-1_06_K02_T7_p+21_s:2_e:277	92	HMMPfam	PF04588	HIG_1_N	14	83	3.7e-15	3-Jul-2004	IPR007667	Hypoxia induced protein conserved region
SmoC-1_06_K12_T7_p+21_s:2_e:523	174	HMMPfam	PF03073	TspO_MBR	10	159	2.4e-60	3-Jul-2004	IPR004307	TspO/MBR-related protein	GO:0016021
SmoC-1_06_K18_T7_p+13_s:343_e:894	184	HMMPfam	PF02733	Dak1	56	184	6.5e-16	3-Jul-2004	IPR004006	Dak kinase	GO:0004371;GO:0006071
SmoC-1_06_K19_T7_p+21_s:23_e:1024	334	FPrintScan	PR00171	SUGRTRNSPORT	38	48	2.2e-17	3-Jul-2004	IPR003663	Sugar transporter	GO:0005351;GO:0008643;GO:0016020
SmoC-1_06_L20_T7_p+31_s:12_e:707	232	HMMTigr	TIGR00151	ispF	77	231	2.1e-79	3-Jul-2004	IPR003526	MECDP-synthase	GO:0008685;GO:0016114
SmoC-1_06_M07_T7_p+12_s:424_e:789	122	HMMPfam	PF00628	PHD	68	118	1.9e-12	3-Jul-2004	IPR001965	Zn-finger-like, PHD finger	GO:0003677;GO:0006355
SmoC-1_06_M07_T7_p+13_s:424_e:789	122	HMMPfam	PF00628	PHD	68	118	1.9e-12	3-Jul-2004	IPR001965	Zn-finger-like, PHD finger	GO:0003677;GO:0006355
SmoC-1_06_M13_T7_p+11_s:19_e:939	307	HMMPfam	PF05631	DUF791	20	307	6e-171	3-Jul-2004	IPR008509	Protein of unknown function DUF791
SmoC-1_06_M17_T7_p+11_s:1_e:351	117	BlastProDom	PD001610	sp_Q9FI47_ARATH_Q9FI47;	74	106	1e-11	3-Jul-2004	IPR004039	Rubredoxin-type Fe(Cys)4 protein	GO:0006118;GO:0046872
SmoC-1_06_N08_T7_p+21_s:14_e:424	137	HMMPfam	PF00462	Glutaredoxin	46	128	4.2e-35	3-Jul-2004	IPR002109	Glutaredoxin	GO:0005489;GO:0006118
SmoC-1_06_N10_T7_p+21_s:2_e:931	310	HMMPfam	PF02263	GBP	53	305	7.1e-34	3-Jul-2004	IPR003191	Guanylate-binding protein	GO:0003924;GO:0005525;GO:0006955
SmoC-1_06_N14_T7_p+21_s:2_e:523	174	HMMPfam	PF00722	Glyco_hydro_16	1	99	1.2e-22	3-Jul-2004	IPR000757	Glycoside hydrolase, family 16	GO:0004553;GO:0005975
SmoC-1_06_N23_T7_p+11_s:34_e:300	89	HMMPfam	PF05799	COX5C	33	89	2.1e-14	3-Jul-2004	IPR008432	Cytochrome c oxidase subunit Vc	GO:0004129;GO:0005746;GO:0006118
SmoC-1_06_O04_T7_p+31_s:3_e:920	306	HMMPfam	PF01507	PAPS_reduct	116	302	4.4e-35	3-Jul-2004	IPR002500	Phosphoadenosine phosphosulfate reductase	GO:0008152;GO:0016740
SmoC-1_06_O07_T7_p+21_s:17_e:724	236	HMMPfam	PF00189	Ribosomal_S3_C	110	194	3.1e-27	3-Jul-2004	IPR001351	Ribosomal protein S3, C-terminal	GO:0003735;GO:0005622;GO:0005840;GO:0006412
SmoC-1_06_O13_T7_p+31_s:3_e:782	260	HMMPfam	PF00664	ABC_membrane	1	221	1.7e-21	3-Jul-2004	IPR001140	ABC transporter, transmembrane region	GO:0004009;GO:0005524;GO:0006810;GO:0016021
SmoC-1_06_O20_T7_p+21_s:17_e:955	313	HMMSmart	SM00645	Pept_C1	130	313	4.1e-29	3-Jul-2004	IPR000668	Peptidase C1A, papain	GO:0006508;GO:0008234
SmoC-1_06_O23_T7_p+31_s:3_e:806	268	HMMPfam	PF00240	ubiquitin	18	91	6.7e-42	3-Jul-2004	IPR000626	Ubiquitin
SmoC-1_06_P07_T7_p+31_s:3_e:983	327	HMMPfam	PF00106	adh_short	83	321	3.5e-96	3-Jul-2004	IPR002198	Short-chain dehydrogenase/reductase SDR	GO:0008152;GO:0016491
SmoC-1_06_P10_T7_p+11_s:1_e:582	194	FPrintScan	PR00461	PLPEROXIDASE	8	23	2.5e-31	3-Jul-2004	IPR000823	Plant peroxidase	GO:0004601;GO:0006979
SmoC-1_06_P17_T7_p+21_s:209_e:583	125	HMMPfam	PF00403	HMA	6	65	2.7e-06	3-Jul-2004	IPR006121	Heavy metal transport/detoxification protein	GO:0030001;GO:0046872
SmoC-1_06_P19_T7_p+11_s:79_e:816	246	HMMPfam	PF06943	zf-LSD1	115	139	8.1e-13	3-Jul-2004	IPR005735	Zn-finger, LSD1 type
SmoC-1_06_P21_T7_p+22_s:197_e:889	231	HMMPfam	PF04034	DUF367	52	179	1.5e-72	3-Jul-2004	IPR007177	Protein of unknown function DUF367
